# Supplementary material for: Splicing-associated chromatin signatures: a combinatorial and position-dependent role for histone marks in splicing definition
Source: Nat Commun. 2021 Jan 29;12:682. doi: 10.1038/s41467-021-20979-x (PMC7846797; doi:10.1038/s41467-021-20979-x)
Supplement: Supplementary file 3 — Supplementary Data 1 [file 41467_2021_20979_MOESM3_ESM.xlsx]

## Sheet: Human Chromatin data
Assay	Target	Cell_line	Source	Accession number
ChIP-seq	H3K27ac	A549	ENCODE	ENCSR000AUI
ChIP-seq	H3K27ac	A549	ENCODE	ENCSR000AVF
ChIP-seq	H3K27me3	A549	ENCODE	ENCSR000AUK
ChIP-seq	H3K27me3	A549	ENCODE	ENCSR000AUJ
ChIP-seq	H3K36me3	A549	ENCODE	ENCSR000AUL
ChIP-seq	H3K36me3	A549	ENCODE	ENCSR000AVG
ChIP-seq	H3K4me1	A549	ENCODE	ENCSR000AUM
ChIP-seq	H3K4me1	A549	ENCODE	ENCSR000AVH
ChIP-seq	H3K4me2	A549	ENCODE	ENCSR000ATO
ChIP-seq	H3K4me2	A549	ENCODE	ENCSR000AVI
ChIP-seq	H3K4me3	A549	ENCODE	ENCSR000AST
ChIP-seq	H3K4me3	A549	ENCODE	ENCSR000DPD
ChIP-seq	H3K79me2	A549	ENCODE	ENCSR000ATP
ChIP-seq	H3K79me2	A549	ENCODE	ENCSR000ASU
ChIP-seq	H3K9ac	A549	ENCODE	ENCSR000ASV
ChIP-seq	H3K9me3	A549	ENCODE	ENCSR000AUN
ChIP-seq	H4K20me1	A549	ENCODE	ENCSR000AUO
ChIP-seq	H3K27ac	GM12878	ENCODE	ENCSR000AKC
ChIP-seq	H3K27me3	GM12878	ENCODE	ENCSR000DRX
ChIP-seq	H3K27me3	GM12878	ENCODE	ENCSR000AKD
ChIP-seq	H3K36me3	GM12878	ENCODE	ENCSR000DRW
ChIP-seq	H3K36me3	GM12878	ENCODE	ENCSR000AKE
ChIP-seq	H3K4me1	GM12878	ENCODE	ENCSR000AKF
ChIP-seq	H3K4me2	GM12878	ENCODE	ENCSR000AKG
MeDip-seq	5mC	GM12878	ENCODE	ENCSR549JXX
ChIP-seq	H3K4me3	GM12878	ENCODE	ENCSR000AKA
ChIP-seq	H3K4me3	GM12878	ENCODE	ENCSR000DRY
ChIP-seq	H3K4me3	GM12878	ENCODE	ENCSR057BWO
ChIP-seq	H3K79me2	GM12878	ENCODE	ENCSR000AOW
ChIP-seq	H3K9ac	GM12878	ENCODE	ENCSR000AKH
ChIP-seq	H3K9me3	GM12878	ENCODE	ENCSR000AOX
ChIP-seq	H4K20me1	GM12878	ENCODE	ENCSR000AKI
MeDip-seq	5mC	H1-hESC	Roadmap	ENCSR728YPY
ChIP-seq	H2AK5ac	H1-hESC	Roadmap	ENCSR703KXH
ChIP-seq	H2BK15ac	H1-hESC	Roadmap	ENCSR739BZR
ChIP-seq	H2BK20ac	H1-hESC	Roadmap	ENCSR462XRE
ChIP-seq	H2BK5ac	H1-hESC	Roadmap	ENCSR161NON
ChIP-seq	H3K14ac	H1-hESC	Roadmap	ENCSR057BTG
ChIP-seq	H3K18ac	H1-hESC	Roadmap	ENCSR038PFD
ChIP-seq	H3K23ac	H1-hESC	Roadmap	ENCSR815LBP
ChIP-seq	H3K23me2	H1-hESC	Roadmap	ENCSR326NQF
ChIP-seq	H3K27ac	H1-hESC	ENCODE	ENCSR000ANP
ChIP-seq	H3K27ac	H1-hESC	Roadmap	ENCSR880SUY
ChIP-seq	H3K27me3	H1-hESC	Roadmap	ENCSR186OBR
ChIP-seq	H3K27me3	H1-hESC	Roadmap	ENCSR216OGD
ChIP-seq	H3K36me3	H1-hESC	Roadmap	ENCSR496DCY
ChIP-seq	H3K36me3	H1-hESC	ENCODE	ENCSR000ANB
ChIP-seq	H3K36me3	H1-hESC	Roadmap	ENCSR925LJZ
ChIP-seq	H3K36me3	H1-hESC	Roadmap	ENCSR476KTK
ChIP-seq	H3K4ac	H1-hESC	Roadmap	ENCSR130EML
ChIP-seq	H3K4me1	H1-hESC	Roadmap	ENCSR991BTY
ChIP-seq	H3K4me1	H1-hESC	Roadmap	ENCSR631RJR
ChIP-seq	H3K4me2	H1-hESC	ENCODE	ENCSR000ANC
ChIP-seq	H3K4me2	H1-hESC	Roadmap	ENCSR322MEI
ChIP-seq	H3K4me3	H1-hESC	Roadmap	ENCSR019SQX
ChIP-seq	H3K4me3	H1-hESC	Roadmap	ENCSR443YAS
ChIP-seq	H3K4me3	H1-hESC	ENCODE	ENCSR000AMG
ChIP-seq	H3K56ac	H1-hESC	Roadmap	ENCSR768FWX
ChIP-seq	H3K79me1	H1-hESC	Roadmap	ENCSR442DGE
ChIP-seq	H3K79me2	H1-hESC	Roadmap	ENCSR301HRV
ChIP-seq	H3K79me2	H1-hESC	ENCODE	ENCSR000APY
ChIP-seq	H3K9ac	H1-hESC	Roadmap	ENCSR813CTI
ChIP-seq	H3K9ac	H1-hESC	Roadmap	ENCSR441UHO
ChIP-seq	H3K9ac	H1-hESC	ENCODE	ENCSR000AND
MeDip-seq	RNAPII	H1-ESC	ENCODE	SRX100411
ChIP-seq	H3K9me3	H1-hESC	Roadmap	ENCSR883AQJ
ChIP-seq	H4K20me1	H1-hESC	Roadmap	ENCSR728SZE
ChIP-seq	H4K5ac	H1-hESC	Roadmap	ENCSR675FLJ
ChIP-seq	H4K8ac	H1-hESC	Roadmap	ENCSR891KGZ
ChIP-seq	H4K91ac	H1-hESC	Roadmap	ENCSR858BOF
MNase-seq	Nucleosomes	H1-hESC	NucMap	http://bigd.big.ac.cn/nucmap/NucMap_FTP_Directory/Homo_sapiens/bySample/hsNuc0070101/
ChIP-seq	H3K27ac	HEK293	ENCODE	ENCSR000FCH
ChIP-seq	H3K36me3	HEK293	ENCODE	ENCSR000FCK
ChIP-seq	H3K36me3	HEK293	ENCODE	ENCSR910LIE
ChIP-seq	H3K4me1	HEK293	ENCODE	ENCSR000FCG
ChIP-seq	H3K4me3	HEK293	ENCODE	ENCSR000DTU
ChIP-seq	H3K9me3	HEK293	ENCODE	ENCSR000FCJ
ChIP-seq	H3K27ac	HeLa-S3	ENCODE	ENCSR000AOC
ChIP-seq	H3K27me3	HeLa-S3	ENCODE	ENCSR000DTY
ChIP-seq	H3K27me3	HeLa-S3	ENCODE	ENCSR000APB
ChIP-seq	H3K36me3	HeLa-S3	ENCODE	ENCSR000AOD
ChIP-seq	H3K36me3	HeLa-S3	ENCODE	ENCSR000DTZ
ChIP-seq	H3K4me1	HeLa-S3	ENCODE	ENCSR000APW
ChIP-seq	H3K4me2	HeLa-S3	ENCODE	ENCSR000AOE
ChIP-seq	H3K4me3	HeLa-S3	ENCODE	ENCSR000AOF
ChIP-seq	H3K4me3	HeLa-S3	ENCODE	ENCSR340WQU
ChIP-seq	H3K79me2	HeLa-S3	ENCODE	ENCSR000AOG
ChIP-seq	H3K9ac	HeLa-S3	ENCODE	ENCSR000AOH
ChIP-seq	H3K9me3	HeLa-S3	ENCODE	ENCSR000AQO
ChIP-seq	H3K27ac	HepG2	ENCODE	ENCSR000AMO
ChIP-seq	H3K27me3	HepG2	ENCODE	ENCSR000AOL
ChIP-seq	H3K36me3	HepG2	ENCODE	ENCSR000DUD
ChIP-seq	H3K36me3	HepG2	ENCODE	ENCSR000AMB
ChIP-seq	H3K4me1	HepG2	ENCODE	ENCSR000APV
ChIP-seq	H3K4me2	HepG2	ENCODE	ENCSR000AMC
ChIP-seq	H3K4me3	HepG2	ENCODE	ENCSR000DUF
ChIP-seq	H3K4me3	HepG2	ENCODE	ENCSR000AMP
ChIP-seq	H3K4me3	HepG2	ENCODE	ENCSR575RRX
ChIP-seq	H3K79me2	HepG2	ENCODE	ENCSR000AOM
ChIP-seq	H3K9ac	HepG2	ENCODE	ENCSR000AMD
ChIP-seq	H3K9me3	HepG2	ENCODE	ENCSR000ATD
ChIP-seq	H4K20me1	HepG2	ENCODE	ENCSR000AMQ
ChIP-seq	H2AK5ac	IMR-90	Roadmap	ENCSR424ZJH
ChIP-seq	H2AK9ac	IMR-90	Roadmap	ENCSR038MKB
ChIP-seq	H2BK15ac	IMR-90	Roadmap	ENCSR274TJB
ChIP-seq	H2BK20ac	IMR-90	Roadmap	ENCSR054IRX
ChIP-seq	H2BK5ac	IMR-90	Roadmap	ENCSR248KRU
ChIP-seq	H3K14ac	IMR-90	Roadmap	ENCSR283STF
ChIP-seq	H3K18ac	IMR-90	Roadmap	ENCSR383CBN
ChIP-seq	H3K23ac	IMR-90	Roadmap	ENCSR942NME
ChIP-seq	H3K27ac	IMR-90	Roadmap	ENCSR002YRE
ChIP-seq	H3K27me3	IMR-90	Roadmap	ENCSR431UUY
ChIP-seq	H3K36me3	IMR-90	Roadmap	ENCSR437ORF
ChIP-seq	H3K4ac	IMR-90	Roadmap	ENCSR039ZLS
ChIP-seq	H3K4me1	IMR-90	Roadmap	ENCSR831JSP
ChIP-seq	H3K4me2	IMR-90	Roadmap	ENCSR672XZZ
ChIP-seq	H3K4me3	IMR-90	Roadmap	ENCSR087PFU
ChIP-seq	H3K56ac	IMR-90	Roadmap	ENCSR066VKQ
ChIP-seq	H3K79me1	IMR-90	Roadmap	ENCSR553OEU
ChIP-seq	H3K79me1	IMR-90	Roadmap	ENCSR579TJT
ChIP-seq	H3K79me2	IMR-90	Roadmap	ENCSR713QLX
ChIP-seq	H3K9ac	IMR-90	Roadmap	ENCSR219MYH
ChIP-seq	H3K9me1	IMR-90	Roadmap	ENCSR580LZO
ChIP-seq	H3K9me3	IMR-90	Roadmap	ENCSR055ZZY
ChIP-seq	H4K20me1	IMR-90	Roadmap	ENCSR804SRO
ChIP-seq	H4K5ac	IMR-90	Roadmap	ENCSR706RRA
ChIP-seq	H4K8ac	IMR-90	Roadmap	ENCSR004ZWW
ChIP-seq	H4K8ac	IMR-90	Roadmap	ENCSR444TMC
ChIP-seq	H4K91ac	IMR-90	Roadmap	ENCSR164RFI
MeDip-seq	5mC	IMR-90	Roadmap	ENCSR467QPI
ChIP-seq	H3K27ac	K562	ENCODE	ENCSR000AKP
ChIP-seq	H3K27me3	K562	ENCODE	ENCSR000EWB
ChIP-seq	H3K36me3	K562	ENCODE	ENCSR000DWB
ChIP-seq	H3K36me3	K562	ENCODE	ENCSR000AKR
ChIP-seq	H3K4me1	K562	ENCODE	ENCSR000EWC
ChIP-seq	H3K4me1	K562	ENCODE	ENCSR000AKS
ChIP-seq	H3K4me2	K562	ENCODE	ENCSR000AKT
ChIP-seq	H3K4me3	K562	ENCODE	ENCSR000EWA
ChIP-seq	H3K4me3	K562	ENCODE	ENCSR000DWD
ChIP-seq	H3K4me3	K562	ENCODE	ENCSR000AKU
ChIP-seq	H3K4me3	K562	ENCODE	ENCSR668LDD
ChIP-seq	H3K79me2	K562	ENCODE	ENCSR000APD
ChIP-seq	H3K9ac	K562	ENCODE	ENCSR000EVZ
ChIP-seq	H3K9ac	K562	ENCODE	ENCSR000AKV
ChIP-seq	H3K9me1	K562	ENCODE	ENCSR000AKW
ChIP-seq	H3K9me3	K562	ENCODE	ENCSR000APE
MeDip-seq	5mC	K562	ENCODE	ENCSR068YWN
ChIP-seq	H3K27ac	MCF-7	ENCODE	ENCSR752UOD
ChIP-seq	H3K27me3	MCF-7	ENCODE	ENCSR000EWP
ChIP-seq	H3K36me3	MCF-7	ENCODE	ENCSR610IYQ
ChIP-seq	H3K36me3	MCF-7	ENCODE	ENCSR000EWO
ChIP-seq	H3K4me1	MCF-7	ENCODE	ENCSR493NBY
ChIP-seq	H3K4me2	MCF-7	ENCODE	ENCSR875KOJ
ChIP-seq	H3K4me3	MCF-7	ENCODE	ENCSR000DWJ
ChIP-seq	H3K4me3	MCF-7	ENCODE	ENCSR985MIB
ChIP-seq	H3K79me2	MCF-7	ENCODE	ENCSR059ICA
ChIP-seq	H3K9ac	MCF-7	ENCODE	ENCSR056UBA
ChIP-seq	H3K9me2	MCF-7	ENCODE	ENCSR374RZR
ChIP-seq	H3K9me3	MCF-7	ENCODE	ENCSR000EWQ
ChIP-seq	H3K9me3	MCF-7	ENCODE	ENCSR999WHE

## Sheet: Human RNA data
Assay	Cell line	Accession number	Comments
RNA-seq	HeLa-S3	ENCSR000CPR
RNA-seq	K562	ENCSR000AEM
RNA-seq	IMR-90	ENCSR000CTQ
RNA-seq	GM12878	ENCSR000AEF
RNA-seq	H1-hESC	ENCSR000COU
RNA-seq	HepG2	ENCSR000EYR
RNA-seq	A549	ENCSR937WIG
RNA-seq	MCF-7	ENCSR000CWQ
RNA-seq	HUVEC	ENCSR654UPQ
RNA-seq	NHEK	ENCSR000CPK
RNA-seq	HMEC	ENCSR860HAA
RNA-seq	HSMM	ENCSR000COY
RNA-seq	HEK293	SRR1802946
RNA-seq	GM19238	SRR1040861, SRR1040862, SRR1040863	hnRNPK knock down

## Sheet: Mouse chromatin and RNA data
Assay	Target	Accession number
ChIP-seq	H3K27me3	ENCSR399UVI
ChIP-seq	H3K4me3	ENCSR000CAH
ChIP-seq	H3K79me2	ENCSR000CET
ChIP-seq	H4K20me1	SRR926226
total RNA-seq	RNA-seq	ENCFF001NDH
