# Supplementary material for: Splicing-associated chromatin signatures: a combinatorial and position-dependent role for histone marks in splicing definition
Source: Nat Commun. 2021 Jan 29;12:682. doi: 10.1038/s41467-021-20979-x (PMC7846797; doi:10.1038/s41467-021-20979-x)
Supplement: Supplementary file 4 — Supplementary Data 2 [file 41467_2021_20979_MOESM4_ESM.xlsx]

## Sheet: Data Legend
	Supplementary Data S2. Random Forest Results. The mean, median, minimum and maximum importance score to classify splicing events into one of the 4 pre-selected splicing groups (Included, Excluded, Mid-Included and Mid-Excluded) in pair-wise comparisons is given for each epigenetic feature in H1 and IMR90 cells. An epigenetic feature is the read density of a chromatin modification at the beginning…

## Sheet: Selected features H1
		Importance
RANK	H1hesc	meanImp	medianImp	minImp	maxImp	normHits	decision
1	H3K9me3_5SS	85.65	84.5747	25.7169	169.666	0.873504	Confirmed
2	H4K91ac_3SS	75.1101	79.2563	28.7683	112.457	0.909091	Confirmed
3	H2AK5ac_3SS	71.4337	71.2159	24.4874	145.976	0.918877	Confirmed
4	H4K91ac_5SS	64.25	62.791	37.921	93.0755	0.909091	Confirmed
5	H3K18ac_5SS	58.4803	60.2774	26.196	106.38	0.80303	Confirmed
6	H3K18ac_3SS	53.2489	53.31	26.605	96.1823	0.772727	Confirmed
7	H3K4me2_3SS	52.9545	53.9466	10.5798	97.0778	0.788462	Confirmed
8	H3K9ac_5SS	51.6427	50.3414	5.33305	114.413	0.742308	Confirmed
9	H3K79me1_3SS	50.7302	50.3648	10.7014	109.99	0.753846	Confirmed
10	H3K4me3_5SS	48.8066	47.7715	18.0055	96.0682	0.727273	Confirmed
11	H3K36me3_3SS	43.4573	43.4944	11.7712	104.793	0.669231	Confirmed
12	H3K27me3_5SS	42.2175	41.8868	6.16716	86.0676	0.655226	Confirmed
13	H3K14ac_3SS	42.1532	41.8642	12.9308	79.0834	0.664587	Confirmed
14	MeDip_5SS	37.6988	36.4926	-0.802819	99.9666	0.570983	Confirmed
15	H3K4me1_3SS	36.7557	36.4655	8.24966	78.8042	0.597504	Confirmed
16	H4K20me1_5SS	36.5441	35.6268	3.81711	86.1112	0.577223	Confirmed
17	H3K79me2_3SS	34.003	33.0552	-30.6606	91.3797	0.425641	Confirmed

## Sheet: Selected_features_IMR90
		Importance
RANK	IMR90	meanImp	medianImp	minImp	maxImp	normHits	decision
1	H3K79me1_3SS	108.284	108.817	38.7733	148.103	0.989386	Confirmed
2	H3K14ac_3SS	88.9174	88.8694	57.837	115.391	0.966265	Confirmed
3	H2BK15ac_3SS	83.4534	83.8075	25.048	118.966	0.956785	Confirmed
4	H3K79me1_5SS	76.1327	75.9387	30.2251	114.145	0.928846	Confirmed
5	H3K79me2_3SS	74.6726	75.97	20.0855	105.506	0.85503	Confirmed
6	H3K18ac_3SS	67.1951	66.7855	36.0873	105.476	0.891966	Confirmed
7	MeDip_5SS	62.9578	61.9271	18.9235	118.13	0.703704	Confirmed
8	H3K18ac_5SS	62.0158	62.068	24.1122	93.0483	0.798817	Confirmed
9	H4K8ac_3SS	61.4066	61.3628	22.863	102.098	0.891585	Confirmed
10	H3K9me3_5SS	54.4168	54.8123	22.3459	74.7392	0.848193	Confirmed
11	H3K27me3_5SS	52.352	51.9518	20.7	90.3717	0.775843	Confirmed
12	H3K4me2_3SS	48.7231	48.6618	20.3855	102.4	0.792771	Confirmed
13	H3K4me3_5SS	47.2843	46.3419	18.4798	79.2414	0.677515	Confirmed
14	H4K91ac_3SS	45.3785	44.9682	20.624	79.0811	0.70085	Confirmed
15	H3K4me1_3SS	43.7735	43.6078	19.9802	73.4502	0.73012	Confirmed
16	MeDip_3SS	42.3473	42.1985	15.8952	71.5138	0.659583	Confirmed
17	H3K36me3_3SS	39.7094	39.3402	9.96435	84.174	0.614889	Confirmed
18	H3K9ac_5SS	39.6957	40.6655	4.88944	84.2452	0.594675	Confirmed
19	H2AK5ac_3SS	39.0082	38.6466	13.26	69.0578	0.669879	Confirmed
20	H4K91ac_5SS	36.5851	36.4008	13.4252	68.5303	0.607229	Confirmed
21	H4K20me1_5SS	35.5566	35.2252	12.0843	68.993	0.546065	Confirmed
22	H3K36me3_5SS	33.7849	33.1104	18.1746	63.0209	0.587952	Confirmed

## Sheet: IncVSExc H1
	meanImp	medianImp	minImp	maxImp	normHits	decision
ss3	106.565	111.133	64.286	144.071	1	Confirmed
H4K91ac_3SS	75.1101	79.2563	28.7683	112.457	0.909091	Confirmed
ss5	70.5136	74.472	43.3957	105.828	0.924242	Confirmed
H4K91ac_5SS	64.25	62.791	37.921	93.0755	0.909091	Confirmed
H3K18ac_5SS	58.4803	60.2774	26.196	106.38	0.80303	Confirmed
H3K18ac_3SS	53.2489	53.31	26.605	96.1823	0.772727	Confirmed
H3K4me3_5SS	48.8066	47.7715	18.0055	96.0682	0.727273	Confirmed
H3K9me3_3SS	10.2802	10.9309	3.19174	24.0677	0.0151515	Rejected
H3K36me3_3SS	9.53484	10.6331	2.08076	14.1456	0.0151515	Rejected
H3K56ac_3SS	9.57798	10.364	-9.56256	19.1068	0.0151515	Rejected
H3K14ac_5SS	10.3677	9.56955	4.19146	20.2137	0.0151515	Rejected
MeDip_5SS	9.30112	8.53417	5.43051	16.8141	0	Rejected
H4K20me1_5SS	7.60439	7.96301	2.35334	12.9572	0	Rejected
H3K36me3_5SS	7.3248	7.38248	2.96502	10.9346	0	Rejected
H2BK15ac_3SS	6.56561	6.43791	3.86642	10.5245	0	Rejected
H3K56ac_5SS	6.80037	6.03291	2.45901	13.8801	0	Rejected
H3K23me2_3SS	6.61746	5.62464	2.53185	15.9219	0.0151515	Rejected
H4K20me1_3SS	4.6645	4.76284	0.34222	10.5672	0	Rejected
H3K4me1_5SS	3.86717	3.90975	-0.701543	9.61308	0	Rejected
H2BK5ac_5SS	3.52877	3.67312	-0.553955	6.9687	0	Rejected
H3K4me2_5SS	3.78281	2.92076	0.53039	10.306	0	Rejected
H4K5ac_5SS	3.01624	2.67511	-4.27372	9.52895	0	Rejected
H2BK5ac_3SS	2.48815	2.51459	-2.32057	6.93936	0	Rejected
H3K9ac_3SS	1.89314	1.28594	-1.85702	6.54446	0	Rejected
H3K27ac_5SS	-0.0289928	-0.504542	-4.07799	4.96473	0	Rejected
H3K79me1_5SS	0.0906057	-0.726336	-1.97058	4.20785	0	Rejected
H3K4ac_3SS	-0.00180125	-0.889435	-3.45742	7.67768	0	Rejected
H2AK5ac_3SS	-0.4395	-0.971985	-3.77908	3.30601	0	Rejected
H2BK15ac_5SS	-1.14187	-1.41833	-5.118	3.25838	0	Rejected
H3K14ac_3SS	-1.9784	-1.52891	-7.02379	2.54853	0	Rejected
H3K27me3_3SS	-2.02091	-2.02472	-5.06283	0.440095	0	Rejected
H3K27me3_5SS	-2.46623	-2.07428	-7.20957	-0.310971	0	Rejected
MeDip_3SS	-2.1162	-2.12292	-4.45736	-0.135609	0	Rejected
H3K4me3_3SS	-2.55797	-2.62938	-5.08738	1.17115	0	Rejected
H4K8ac_5SS	-3.28443	-3.17826	-6.61419	-0.156352	0	Rejected
H3K4ac_5SS	-2.5122	-3.60699	-5.93675	2.56187	0	Rejected
H3K23ac_5SS	-4.0469	-4.29773	-7.33732	-1.18019	0	Rejected
H3K79me1_3SS	-3.72965	-4.55654	-5.59893	-0.190676	0	Rejected
H3K79me2_5SS	-4.7568	-4.57916	-9.37463	-1.88344	0	Rejected
H3K23me2_5SS	-4.73889	-4.63044	-8.87407	-0.302653	0	Rejected
H3K4me1_3SS	-5.35467	-5.009	-12.0801	-0.573077	0	Rejected
H3K4me2_3SS	-5.03932	-5.29024	-8.44636	0.0840608	0	Rejected
H3K23ac_3SS	-5.03676	-5.36085	-7.83533	-2.81997	0	Rejected
H3K27ac_3SS	-6.34478	-6.41768	-9.51051	-3.13891	0	Rejected
H3K9ac_5SS	-5.70543	-6.43972	-9.65265	-0.174707	0	Rejected
H4K8ac_3SS	-6.231	-6.56489	-9.69086	-3.38771	0	Rejected
H3K79me2_3SS	-6.51466	-6.96494	-11.3664	-1.29917	0	Rejected
H2AK5ac_5SS	-7.22647	-8.18929	-10.8707	-1.59456	0	Rejected
H4K5ac_3SS	-8.4578	-8.75291	-11.4238	-5.13519	0	Rejected
H3K9me3_5SS	-9.5339	-9.25182	-12.9258	-6.14866	0	Rejected

## Sheet: IncVSExc IMR90
	meanImp	medianImp	minImp	maxImp	normHits	decision
ss3	152.195	152.376	64.7868	196.057	0.998484	Confirmed
ss5	130.112	130.093	56.9797	187.428	0.996209	Confirmed
H3K79me1_3SS	108.284	108.817	38.7733	148.103	0.989386	Confirmed
H2BK15ac_3SS	83.4534	83.8075	25.048	118.966	0.956785	Confirmed
H3K79me2_3SS	71.0423	71.2841	26.0208	100.603	0.926459	Confirmed
H4K8ac_3SS	61.4066	61.3628	22.863	102.098	0.891585	Confirmed
H3K79me1_5SS	49.1233	49.2396	16.5565	84.1341	0.797574	Confirmed
H3K4me1_3SS	27.7045	27.3778	6.87519	59.3317	0.451099	Rejected
H4K5ac_3SS	23.7836	23.0634	7.73856	43.3713	0.0416983	Rejected
H4K91ac_3SS	20.4739	18.7725	2.09678	42.2373	0.0090978	Rejected
H3K4ac_5SS	18.1645	17.574	10.0466	26.0264	0.00075815	Rejected
MeDip_3SS	17.0094	16.8227	11.6784	24.2319	0.0015163	Rejected
H3K56ac_5SS	16.9529	16.4706	10.5277	29.0747	0.0015163	Rejected
H3K18ac_3SS	17.6006	16.0399	13.2407	28.3854	0.0015163	Rejected
H4K5ac_5SS	16.5305	15.0489	12.47	25.651	0.0015163	Rejected
H2AK5ac_5SS	15.5234	14.8905	4.64717	29.4257	0.0060652	Rejected
H3K4me3_3SS	14.5422	13.3858	6.61806	25.5916	0.0015163	Rejected
H2AK5ac_3SS	16.1781	12.7937	8.44569	28.5891	0.0015163	Rejected
H3K18ac_5SS	12.7074	11.7284	4.50791	21.5679	0.0015163	Rejected
H3K27ac_3SS	10.2078	10.9691	7.19843	14.7609	0	Rejected
H4K20me1_5SS	11.2046	10.746	6.35857	20.1015	0	Rejected
H3K79me2_5SS	10.4564	9.88744	5.26649	15.7464	0	Rejected
H3K36me3_3SS	9.45431	9.60659	6.25248	13.1155	0	Rejected
MeDip_5SS	7.65224	8.24985	1.28815	14.9594	0	Rejected
H4K20me1_3SS	7.95623	7.76	4.99107	11.3284	0	Rejected
H3K4me2_3SS	6.42107	7.34986	3.36352	8.61089	0	Rejected
H3K27ac_5SS	6.07084	7.31209	-0.353151	10.3185	0	Rejected
H3K27me3_3SS	6.95154	7.07967	0.857476	13.0389	0	Rejected
H3K36me3_5SS	8.48555	7.06156	2.83639	15.1783	0	Rejected
H3K14ac_3SS	6.85135	6.64817	4.91953	9.47382	0	Rejected
H3K4ac_3SS	5.95093	6.37532	1.35623	8.19881	0	Rejected
H4K8ac_5SS	5.67515	5.75637	1.24055	9.14221	0	Rejected
H4K91ac_5SS	6.39066	5.60557	2.92837	10.1094	0	Rejected
H3K56ac_3SS	4.79584	4.88791	2.04241	8.66803	0	Rejected
H3K9ac_3SS	5.36041	4.71601	1.39848	14.8226	0	Rejected
H3K14ac_5SS	4.67832	4.16495	1.03889	9.04897	0	Rejected
H3K4me2_5SS	4.3147	3.86075	0.801194	8.96124	0	Rejected
H3K9me3_3SS	2.01628	1.55797	-0.468749	4.48832	0	Rejected
H3K23ac_3SS	1.60579	1.13452	-1.33007	4.09383	0	Rejected
H3K9me3_5SS	1.04484	0.948358	-2.74852	6.33727	0	Rejected
H2BK15ac_5SS	1.16726	0.591842	-1.44024	5.04274	0	Rejected
H3K9ac_5SS	0.462454	0.0838771	-3.44191	4.10802	0	Rejected
H3K23ac_5SS	-0.660226	-0.356223	-4.60791	4.18505	0	Rejected
H3K4me3_5SS	-5.41257	-5.09123	-9.29211	-2.59436	0	Rejected
H3K4me1_5SS	-6.6602	-6.74692	-10.3265	-2.9466	0	Rejected
H3K27me3_5SS	-9.17364	-9.26672	-12.3784	-6.28439	0	Rejected

## Sheet: IncVSMidExc H1
	meanImp	medianImp	minImp	maxImp	normHits	decision
ss3	79.3777	77.217	34.962	133.69	0.843478	Confirmed
ss5	54.2862	53.9478	13.7485	128.487	0.669565	Confirmed
H2AK5ac_5SS	15.9605	15.0891	12.0214	20.8533	0	Rejected
H3K9ac_5SS	10.2537	10.6565	0.919373	15.3911	0	Rejected
H3K9me3_5SS	12.4503	10.4747	7.65576	27.2992	0	Rejected
H3K27ac_5SS	9.93408	9.0459	4.40223	14.5655	0	Rejected
H4K20me1_5SS	9.64886	8.59252	5.36598	21.2463	0	Rejected
H4K8ac_5SS	5.80758	5.06203	1.53727	12.4187	0	Rejected
H3K36me3_3SS	1.9058	2.33867	-3.11181	4.32487	0	Rejected
H3K9ac_3SS	2.35124	1.8773	-0.21343	6.90629	0	Rejected
H3K36me3_5SS	2.4287	1.62961	-2.50295	15.8773	0	Rejected
H4K91ac_5SS	0.233759	1.35641	-8.87668	4.86426	0	Rejected
H3K4me3_5SS	0.701171	1.27039	-5.6776	5.831	0	Rejected
H3K18ac_5SS	0.485121	1.18842	-4.58877	5.67553	0	Rejected
H4K20me1_3SS	1.76326	0.795748	-4.21051	9.87638	0	Rejected
H3K79me2_5SS	0.952616	0.716936	-1.06248	4.23889	0	Rejected
H3K23me2_5SS	0.639326	0.286682	-3.32698	5.79656	0	Rejected
H4K91ac_3SS	0.0386588	-0.0391979	-5.73651	9.23831	0	Rejected
H3K79me1_3SS	0.385862	-0.219725	-4.96849	5.47271	0	Rejected
H3K56ac_3SS	0.168048	-0.305373	-3.77063	10.7924	0	Rejected
H2BK5ac_5SS	-0.765501	-1.31292	-3.10669	1.49491	0	Rejected
H4K5ac_3SS	-0.70614	-1.38608	-3.09169	4.17394	0	Rejected
H3K23ac_5SS	-1.88508	-2.10197	-5.51583	3.57216	0	Rejected
H3K4me1_5SS	-3.03352	-2.42275	-7.72452	0.643287	0	Rejected
H3K14ac_5SS	-2.41717	-2.63896	-5.87376	6.26873	0	Rejected
H3K9me3_3SS	-2.59234	-2.96126	-5.80319	0.72571	0	Rejected
H3K23ac_3SS	-2.24371	-3.00985	-5.92864	3.52597	0	Rejected
H3K18ac_3SS	-3.50761	-3.39924	-8.34506	0.7303	0	Rejected
H3K4me3_3SS	-3.27508	-3.47634	-5.44615	-0.911376	0	Rejected
H3K4me2_5SS	-3.65648	-3.63844	-10.1874	2.8872	0	Rejected
H3K79me1_5SS	-3.53549	-3.67321	-7.41124	0.498436	0	Rejected
MeDip_3SS	-4.10677	-4.10457	-7.68897	0.278449	0	Rejected
H3K23me2_3SS	-5.10216	-4.70948	-10.6155	-0.370375	0	Rejected
H3K27me3_5SS	-4.83764	-5.06357	-8.09099	-1.01206	0	Rejected
H4K5ac_5SS	-5.5586	-5.42696	-11.7419	0.0419636	0	Rejected
MeDip_5SS	-5.29848	-6.01359	-11.5737	2.86884	0	Rejected
H3K4me1_3SS	-6.13725	-6.23995	-8.38105	-2.99895	0	Rejected
H3K27ac_3SS	-5.70277	-6.27011	-8.45293	-1.7686	0	Rejected
H3K4me2_3SS	-6.85388	-6.85475	-10.7515	-3.59557	0	Rejected
H2AK5ac_3SS	-7.19927	-7.4539	-13.361	-0.575036	0	Rejected
H3K4ac_3SS	-6.92112	-7.48084	-9.24144	-2.62514	0	Rejected
H3K27me3_3SS	-7.72253	-7.92742	-11.3333	-3.75254	0	Rejected
H3K79me2_3SS	-7.68183	-7.97773	-11.1847	-3.54486	0	Rejected
H3K56ac_5SS	-8.85249	-9.23761	-11.7534	-6.69662	0	Rejected
H3K14ac_3SS	-9.64733	-9.90184	-12.8796	-4.97093	0	Rejected
H4K8ac_3SS	-10.6454	-10.3625	-13.3381	-8.44683	0	Rejected
H2BK5ac_3SS	-11.6465	-11.3153	-15.7405	-8.38948	0	Rejected
H2BK15ac_5SS	-11.2004	-11.3882	-14.7806	-6.32153	0	Rejected
H2BK15ac_3SS	-11.1566	-11.973	-15.2387	-4.82766	0	Rejected
H3K4ac_5SS	-12.3456	-12.0098	-15.8367	-8.06265	0	Rejected

## Sheet: IncVSMidExc IMR90
	meanImp	medianImp	minImp	maxImp	normHits	decision
ss5	85.0528	86.3318	23.6258	136.714	0.911243	Confirmed
H3K79me2_3SS	74.6726	75.97	20.0855	105.506	0.85503	Confirmed
H3K18ac_5SS	62.0158	62.068	24.1122	93.0483	0.798817	Confirmed
ss3	49.7658	49.47	14.2773	88.2586	0.695266	Confirmed
H3K4me3_5SS	47.2843	46.3419	18.4798	79.2414	0.677515	Confirmed
H2BK15ac_3SS	41.9073	42.1076	7.95234	84.0737	0.597633	Confirmed
H3K9ac_5SS	39.6957	40.6655	4.88944	84.2452	0.594675	Confirmed
H4K91ac_3SS	40.4659	40.1834	19.1262	78.4538	0.606509	Confirmed
H4K8ac_3SS	17.5779	16.8437	3.1274	43.6785	0.00295858	Rejected
H3K4me1_5SS	14.2279	13.802	6.63407	22.6988	0	Rejected
H3K79me1_5SS	9.43082	10.3093	1.30185	15.0614	0	Rejected
H3K9me3_5SS	8.77331	7.99889	4.99243	12.9458	0	Rejected
H4K20me1_3SS	7.37871	7.80132	3.21226	12.2319	0	Rejected
MeDip_5SS	6.97416	7.1743	0.456161	14.2189	0	Rejected
H3K36me3_3SS	6.6686	6.22616	0.185557	11.7562	0	Rejected
H3K79me1_3SS	5.53353	5.77917	0.380101	8.35177	0	Rejected
H3K27ac_5SS	5.41245	5.15538	2.12556	10.6512	0	Rejected
H4K5ac_5SS	2.93684	2.29015	-0.567452	9.92052	0	Rejected
H3K27ac_3SS	1.77584	2.20699	-4.0188	6.06478	0	Rejected
H3K56ac_5SS	2.21946	1.45369	-2.16352	9.65124	0	Rejected
H3K23ac_5SS	0.156669	0.424137	-3.08547	2.99808	0	Rejected
H3K4me2_3SS	-0.521809	-0.714485	-3.64737	3.20233	0	Rejected
H3K9ac_3SS	-1.30607	-1.35214	-5.35845	2.51456	0	Rejected
H3K18ac_3SS	-1.15691	-1.37241	-4.85364	3.13596	0	Rejected
H2AK5ac_3SS	-1.92637	-1.48361	-5.64202	0.889965	0	Rejected
H3K27me3_5SS	-1.66451	-2.19596	-7.75829	2.6343	0	Rejected
H2BK15ac_5SS	-3.13361	-3.91571	-6.48624	4.10022	0	Rejected
H3K9me3_3SS	-4.2138	-4.31073	-12.2437	3.32553	0	Rejected
H3K79me2_5SS	-4.83092	-4.89449	-9.56556	-0.57009	0	Rejected
H4K20me1_5SS	-5.38099	-5.12712	-8.56522	-2.70666	0	Rejected
H3K23ac_3SS	-5.66705	-5.16126	-9.42501	-0.470509	0	Rejected
H3K4ac_3SS	-5.82619	-5.79059	-9.76509	-3.05568	0	Rejected
H3K36me3_5SS	-6.64268	-6.27186	-10.4165	0.651485	0	Rejected
H4K91ac_5SS	-6.27105	-6.31914	-9.63096	-3.06613	0	Rejected
MeDip_3SS	-5.57945	-6.32493	-10.1457	-0.773717	0	Rejected
H3K4ac_5SS	-6.66967	-7.35903	-12.2529	-1.97027	0	Rejected
H3K4me3_3SS	-7.91067	-7.85537	-10.3113	-6.35687	0	Rejected
H3K14ac_3SS	-8.78303	-8.47104	-13.2579	-5.21043	0	Rejected
H3K4me1_3SS	-8.68378	-8.93936	-12.3092	-4.76149	0	Rejected
H4K5ac_3SS	-9.67598	-9.25956	-14.4934	-6.48584	0	Rejected
H3K14ac_5SS	-9.63837	-9.3012	-14.4111	-4.19765	0	Rejected
H3K4me2_5SS	-9.59606	-9.60633	-12.3321	-6.28921	0	Rejected
H3K56ac_3SS	-10.9751	-10.9504	-13.0687	-8.42061	0	Rejected
H4K8ac_5SS	-10.8142	-11.0405	-13.4075	-7.29213	0	Rejected
H3K27me3_3SS	-12.3942	-12.6714	-13.5336	-11.0521	0	Rejected
H2AK5ac_5SS	-12.7434	-13.2014	-16.1235	-9.26878	0	Rejected

## Sheet: IncVSMidInc H1
	meanImp	medianImp	minImp	maxImp	normHits	decision
ss3	148.909	149.388	71.154	214.132	0.993162	Confirmed
H3K9me3_5SS	85.65	84.5747	25.7169	169.666	0.873504	Confirmed
H3K79me2_3SS	34.003	33.0552	-30.6606	91.3797	0.425641	Confirmed
H4K91ac_5SS	19.7671	18.7754	10.3963	32.3834	0	Rejected
H3K14ac_3SS	14.2096	14.3238	6.54634	19.0103	0	Rejected
H3K27ac_3SS	11.9189	11.6982	6.89908	16.8384	0	Rejected
H2BK15ac_3SS	10.7865	10.3876	3.97725	23.8125	0	Rejected
H4K91ac_3SS	7.20761	6.23326	1.11209	15.7381	0	Rejected
H3K18ac_5SS	5.59851	5.66763	0.71471	13.1556	0	Rejected
H3K4me1_3SS	4.89411	4.68601	-0.781118	11.8469	0	Rejected
H2AK5ac_3SS	3.89987	4.97109	-2.76127	8.63703	0	Rejected
H3K4ac_5SS	1.50398	1.71285	-2.86427	5.86212	0	Rejected
H3K4me1_5SS	0.95055	1.16181	-3.69155	5.22703	0	Rejected
H3K79me1_5SS	0.101374	0.597559	-7.44729	7.4466	0	Rejected
H2BK5ac_5SS	-0.241366	0.0753534	-3.68515	2.92133	0	Rejected
H2BK15ac_5SS	-0.968133	-1.78801	-8.08329	5.31257	0	Rejected
H3K9ac_3SS	-1.17155	-1.52423	-6.56775	3.20789	0	Rejected
H3K27me3_5SS	-1.47115	-1.75661	-7.59996	3.52521	0	Rejected
H3K9ac_5SS	-2.22249	-1.72206	-6.93105	2.52819	0	Rejected
H4K20me1_5SS	-2.65453	-2.59397	-7.04218	3.27183	0	Rejected
H4K8ac_5SS	-2.7773	-2.70996	-9.04929	8.3091	0	Rejected
ss5	-2.95448	-3.25855	-6.34039	3.02711	0	Rejected
H3K4me3_5SS	-3.15836	-2.70639	-6.2332	2.127	0	Rejected
H3K4me3_3SS	-3.28059	-3.84134	-7.75145	1.41586	0	Rejected
H4K20me1_3SS	-3.2902	-3.3005	-10.9847	6.22845	0	Rejected
H2AK5ac_5SS	-3.67939	-3.48646	-9.3239	0.486138	0	Rejected
H3K14ac_5SS	-3.7635	-4.01954	-7.62334	0.835993	0	Rejected
H3K23ac_3SS	-3.7773	-4.11045	-7.56848	3.06338	0	Rejected
H3K23ac_5SS	-3.86466	-3.81056	-7.09988	-0.0459644	0	Rejected
H3K56ac_3SS	-4.13127	-3.90213	-9.45829	1.89037	0	Rejected
H3K23me2_3SS	-4.72741	-5.05715	-9.63711	-0.0742549	0	Rejected
H3K18ac_3SS	-4.73197	-5.37106	-8.57155	1.90745	0	Rejected
H3K36me3_3SS	-5.51169	-4.37763	-9.87904	-2.92063	0	Rejected
H3K27ac_5SS	-6.20052	-6.44569	-8.82075	-3.33637	0	Rejected
H4K5ac_3SS	-6.40631	-6.66803	-9.08051	-2.25046	0	Rejected
H3K36me3_5SS	-6.56574	-7.47324	-9.50705	-1.73142	0	Rejected
H3K23me2_5SS	-6.59991	-7.32517	-10.8942	3.97314	0	Rejected
H3K4me2_3SS	-7.28427	-7.40657	-11.9556	-2.24012	0	Rejected
H3K4ac_3SS	-7.30107	-6.49235	-10.6142	-4.39838	0	Rejected
H3K79me2_5SS	-7.97784	-7.86576	-12.3004	-4.49559	0	Rejected
H4K5ac_5SS	-8.14692	-8.50362	-9.73066	-5.13388	0	Rejected
H3K79me1_3SS	-8.24053	-9.08321	-13.7252	-0.872144	0	Rejected
H3K27me3_3SS	-8.68227	-8.40593	-12.4861	-4.21654	0	Rejected
H3K4me2_5SS	-8.90115	-8.2897	-13.1497	-5.45164	0	Rejected
H3K9me3_3SS	-9.49055	-10.2613	-13.9254	-5.01432	0	Rejected
H2BK5ac_3SS	-9.71603	-9.72662	-14.4077	-6.68915	0	Rejected
MeDip_5SS	-9.97362	-9.54591	-13.1532	-5.90726	0	Rejected
H4K8ac_3SS	-10.0852	-10.4503	-14.0297	-0.0860293	0	Rejected
MeDip_3SS	-12.5447	-13.3833	-15.4397	-5.20507	0	Rejected
H3K56ac_5SS	-13.3947	-13.8906	-17.2921	-9.39097	0	Rejected

## Sheet: IncVsMidInc IMR90
	meanImp	medianImp	minImp	maxImp	normHits	decision
ss3	90.2057	92.0005	35.1827	149.513	0.962963	Confirmed
MeDip_5SS	62.9578	61.9271	18.9235	118.13	0.703704	Confirmed
H3K36me3_5SS	22.9988	21.3174	14.4425	38.5429	0.0123457	Rejected
H3K36me3_3SS	10.2861	8.92353	5.86659	17.1322	0	Rejected
H4K5ac_5SS	10.0295	9.72727	6.61605	14.3794	0	Rejected
MeDip_3SS	4.32038	4.90823	-0.485376	11.3756	0	Rejected
H4K91ac_3SS	3.34146	2.23916	-1.79302	8.36922	0	Rejected
H3K27ac_5SS	1.83257	2.25614	-3.14202	5.48532	0	Rejected
H3K79me2_5SS	1.83233	1.71703	-6.40744	7.46359	0	Rejected
H3K18ac_5SS	1.82173	1.86816	-1.52185	6.61202	0	Rejected
H3K4me1_5SS	-0.0600439	0.22139	-3.96144	3.77941	0	Rejected
H3K4me1_3SS	-0.434877	-0.281837	-4.35229	3.11393	0	Rejected
H4K8ac_5SS	-0.605782	-0.844664	-4.87036	4.32325	0	Rejected
H3K27me3_5SS	-0.684496	-1.31063	-4.8418	5.47531	0	Rejected
H3K27ac_3SS	-0.962162	-0.740526	-3.7669	1.97945	0	Rejected
H4K8ac_3SS	-1.16011	-1.60228	-3.03072	3.50081	0	Rejected
H2AK5ac_3SS	-1.3796	-0.290978	-6.91966	3.33641	0	Rejected
H3K14ac_3SS	-1.47655	-1.07232	-6.32815	4.03486	0	Rejected
H3K56ac_3SS	-2.48052	-2.85221	-5.71257	1.44255	0	Rejected
H3K79me2_3SS	-2.87789	-2.78411	-8.87143	2.39157	0	Rejected
H3K79me1_3SS	-2.92769	-3.53611	-7.29397	3.63127	0	Rejected
H4K20me1_3SS	-2.99642	-3.42954	-8.41455	7.69553	0	Rejected
H3K14ac_5SS	-3.32089	-3.14082	-5.75821	-0.49858	0	Rejected
H4K5ac_3SS	-3.47673	-3.80219	-8.36564	2.04737	0	Rejected
H3K4ac_3SS	-4.24182	-5.28158	-9.73645	0.941634	0	Rejected
H2AK5ac_5SS	-4.48082	-5.64081	-8.42166	2.13288	0	Rejected
H4K20me1_5SS	-5.24769	-6.12117	-9.67463	0.867877	0	Rejected
H3K9me3_5SS	-5.54985	-5.88507	-10.1776	0.61398	0	Rejected
H4K91ac_5SS	-5.57427	-5.73041	-8.47602	-1.9929	0	Rejected
H3K23ac_5SS	-5.8837	-5.3854	-8.98438	-3.98843	0	Rejected
H3K9ac_3SS	-6.32059	-5.52296	-9.63933	-1.09203	0	Rejected
H3K9me3_3SS	-6.48167	-6.9031	-11.6424	-0.728568	0	Rejected
H2BK15ac_5SS	-6.5294	-6.5724	-11.0074	-2.01186	0	Rejected
H3K79me1_5SS	-6.7081	-5.10252	-12.5142	-3.7268	0	Rejected
H3K18ac_3SS	-7.09282	-6.59247	-11.7277	-2.73768	0	Rejected
H3K4me2_5SS	-7.70601	-7.53181	-12.2448	-3.43137	0	Rejected
H3K23ac_3SS	-8.21418	-8.22628	-12.3502	-3.23012	0	Rejected
H3K4me2_3SS	-8.50686	-8.50238	-12.6384	-4.07944	0	Rejected
H3K4ac_5SS	-8.51704	-8.98792	-11.6608	-3.93549	0	Rejected
H3K56ac_5SS	-8.75746	-9.7444	-14.0822	-3.3872	0	Rejected
ss5	-9.63797	-8.87789	-15.0315	-4.11456	0	Rejected
H3K9ac_5SS	-9.64692	-9.80633	-12.9172	-4.59036	0	Rejected
H3K4me3_3SS	-10.1654	-10.0358	-14.1176	-6.0908	0	Rejected
H2BK15ac_3SS	-10.2934	-10.2237	-12.4656	-7.45052	0	Rejected
H3K4me3_5SS	-10.4138	-10.8144	-13.0423	-7.76731	0	Rejected
H3K27me3_3SS	-13.0222	-12.9788	-16.3953	-9.28699	0	Rejected
>

## Sheet: MidExcVSExc H1
	meanImp	medianImp	minImp	maxImp	normHits	decision
H3K4me2_3SS	52.9545	53.9466	10.5798	97.0778	0.788462	Confirmed
H3K79me1_3SS	50.7302	50.3648	10.7014	109.99	0.753846	Confirmed
H3K9ac_5SS	51.6427	50.3414	5.33305	114.413	0.742308	Confirmed
H3K36me3_3SS	43.4573	43.4944	11.7712	104.793	0.669231	Confirmed
H4K91ac_3SS	38.3796	36.7219	4.44248	88.4184	0.611538	Confirmed
H4K20me1_5SS	13.5059	13.7146	8.10519	19.6082	0	Rejected
H3K27ac_5SS	14.5923	13.3869	8.28584	25.2354	0	Rejected
H3K9me3_5SS	13.6026	12.6898	6.37218	25.1941	0	Rejected
H3K36me3_5SS	10.2853	10.3252	4.16231	15.7882	0	Rejected
H4K20me1_3SS	7.01084	7.35521	1.55423	10.0385	0	Rejected
H2AK5ac_5SS	6.31928	6.65251	1.7746	9.48269	0	Rejected
H3K23me2_5SS	5.85922	6.36296	0.300666	11.8419	0	Rejected
H3K4me3_5SS	5.22742	5.00146	2.0756	8.41466	0	Rejected
H3K18ac_5SS	4.6862	4.62964	2.60905	10.4436	0	Rejected
H3K79me1_5SS	5.19893	4.53863	0.844046	10.8658	0	Rejected
H3K27me3_5SS	3.71227	3.86395	-0.337311	7.33887	0	Rejected
H4K5ac_5SS	3.91777	3.84749	0.71393	8.65713	0	Rejected
H3K23ac_3SS	4.17953	3.34065	-0.0551681	12.5418	0	Rejected
H2AK5ac_3SS	2.85853	3.24721	-3.05923	10.0472	0	Rejected
H2BK5ac_5SS	3.68918	3.13564	-1.40457	9.35175	0	Rejected
H3K79me2_5SS	2.72546	2.64443	-2.66966	8.53218	0	Rejected
H3K14ac_5SS	1.90199	2.53372	-2.63581	10.5133	0	Rejected
H3K18ac_3SS	2.7175	2.42906	-1.15393	7.20933	0	Rejected
H3K9ac_3SS	1.06544	2.21621	-3.60154	7.73833	0	Rejected
H3K4me2_5SS	1.89321	1.88955	-1.95617	6.43132	0	Rejected
H2BK15ac_3SS	1.30657	1.65351	-2.28196	4.80102	0	Rejected
H2BK5ac_3SS	-0.102564	0.651186	-5.72331	3.7335	0	Rejected
H3K23ac_5SS	-0.0443574	0.049405	-4.65409	5.21472	0	Rejected
H4K5ac_3SS	-0.0870105	-0.517646	-4.30792	4.39489	0	Rejected
H3K23me2_3SS	0.672707	-0.746578	-4.15356	7.61782	0	Rejected
H2BK15ac_5SS	-1.3407	-0.981841	-6.21431	2.90444	0	Rejected
MeDip_5SS	-1.23385	-1.36453	-8.74094	4.73512	0	Rejected
H3K4ac_3SS	-2.57985	-2.17979	-5.34748	0.395411	0	Rejected
H4K91ac_5SS	-1.72292	-2.27951	-5.57138	2.55068	0	Rejected
H3K79me1_3SS	-2.5943	-2.42407	-6.76702	0.200633	0	Rejected
H3K56ac_5SS	-3.69299	-3.2624	-7.20385	-0.460139	0	Rejected
H3K4ac_5SS	-3.35367	-3.53198	-10.0318	1.61424	0	Rejected
H3K14ac_3SS	-4.19	-4.95091	-8.33294	3.42128	0	Rejected
H3K27ac_3SS	-5.72335	-5.87665	-10.0906	-2.43581	0	Rejected
ss3	-6.48871	-6.4377	-10.8097	-1.45229	0	Rejected
H3K56ac_3SS	-6.90342	-6.99464	-9.64615	-4.21318	0	Rejected
H3K27me3_3SS	-7.29162	-7.278	-10.3312	-3.54265	0	Rejected
MeDip_3SS	-8.29367	-7.84006	-11.9812	-5.05838	0	Rejected
H3K4me3_3SS	-7.91144	-8.07007	-12.076	-0.451328	0	Rejected
H3K4me1_3SS	-7.37943	-8.1512	-11.3669	-2.33055	0	Rejected
H3K4me1_5SS	-7.88233	-8.30439	-10.1872	-5.76904	0	Rejected
H3K9me3_3SS	-10.8354	-10.7926	-13.5162	-8.09515	0	Rejected
ss5	-10.036	-11.0058	-14.9323	-5.19998	0	Rejected
H4K8ac_3SS	-15.7447	-15.2276	-19.3982	-11.9185	0	Rejected
H4K8ac_5SS	-16.107	-16.5101	-18.5692	-11.6844	0	Rejected

[truncated: 7 more sheets: MidExcVSExc IMR90, MidIncVSExc H1, MidIncVSExc IMR90, MidIncVSMidExc H1, MidIncVSMidExc IMR90, Random H1, Random IMR90]
