# Supplementary material for: Splicing-associated chromatin signatures: a combinatorial and position-dependent role for histone marks in splicing definition
Source: Nat Commun. 2021 Jan 29;12:682. doi: 10.1038/s41467-021-20979-x (PMC7846797; doi:10.1038/s41467-021-20979-x)
Supplement: Supplementary file 5 — Supplementary Data 3 [file 41467_2021_20979_MOESM5_ESM.xlsx]

## Sheet: Significant and reciprocal
Supplementary Data S3. Chromatin pairs defining each SACS. The enrichment scores (based on ChIP-seqs/MeDIP-seqs in H1 hESC) of one mark at regions enriched by the other mark are shown by pairs in both directions (Mark1 and Mark2 Z-scores) for all possible combinations upstream, at the exon and downstream at every splicing group (Excluded, Included, Mid-Included and Mid-Excluded). The 5' and 3' sp…
	Mark1	Mark2	Region	Z-score Mark1 over Mark2	P-value mark1	Z-score Mark2 over Mark1	P-value mark2	PSI	Result
	H3K4me2_H3K4me1	H3K4me2_H3K4me1	UP2003SS	6.17895	3.22656e-10	2.18394	0.0144832	INC	Unique to Included	SACS1
	5mC_H3K9me3	5mC_H3K9me3	DOWN2005SS	0.580573	0.0408515	0.186153	0.0401623	INC	Unique to Included	SACS2
	H4K91ac_H4K20me1	H4K91ac_H4K20me1	Exon2	0.180203	0.0414968	2.13326	0.0164517	MIDINC	Unique to mid-Incl	SACS3
	H4K20me1_H3K79me2	H4K20me1_H3K79me2	Exon2	0.693931	0.0438629	0.428047	0.0443085	EXC	Unique to Excluded	SACS4
	5mC_H3K9me3	5mC_H3K9me3	Exon2	2.22945	0.012892	0.0571832	0.0401997	EXC	Unique to Excluded	SACS5
	H3K4me3_H3K27me3	H3K4me3_H3K27me3	DOWN2005SS	3.79394	7.41392e-05	1.53006	0.0430004	EXC	Unique to Excluded	SACS6
	H3K9ac_H3K14ac	H3K9ac_H3K14ac	UP2003SS	1.29585	1.4839e-13	8.29178	1.11022e-16	MIDEXC	Unique to MidExc	SACS7

## Sheet: UPINTRON_Exc
Pair	Region	Mark1 Z-score	P-value Mark1	Mark2 Z-score	P-value Mark2
MeDip_H4K91ac	UP2005SS	10.8473	0	-10.6843	6.03035e-27
MeDip_H4K91ac	UP2003SS	9.28508	0	-9.49699	1.08024e-21
MeDip_H4K20me1	UP2003SS	9.11844	0	-7.43788	5.1156e-14
MeDip_H4K20me1	UP2005SS	8.23673	1.11022e-16	-8.94566	1.84868e-19
MeDip_H3K9me3	UP2005SS	2.33374	0.00980465	-2.32652	0.00999547
MeDip_H3K9ac	UP2005SS	4.32795	7.52503e-06	-4.19808	1.34596e-05
MeDip_H3K9ac	UP2003SS	2.77478	0.00276195	-2.50994	0.00603762
MeDip_H3K79me2	UP2003SS	7.14055	4.64739e-13	-7.30558	1.38033e-13
MeDip_H3K79me2	UP2005SS	6.5636	2.62611e-11	-5.28979	6.12272e-08
MeDip_H3K79me1	UP2005SS	-2.62485	0.00433442	-10.0378	5.1976e-24
MeDip_H3K4me3	UP2005SS	-17.7164	1.56635e-70	27.2737	0
MeDip_H3K4me3	UP2003SS	-19.4306	2.12525e-84	28.6044	0
MeDip_H3K4me2	UP2003SS	-9.90644	1.9516e-23	15.0468	0
MeDip_H3K4me2	UP2005SS	-10.213	8.66897e-25	12.7525	0
MeDip_H3K4me1	UP2005SS	-6.7223	8.94361e-12	3.68974	0.000112242
MeDip_H3K4me1	UP2003SS	-8.89551	2.90756e-19	7.79895	3.10862e-15
MeDip_H3K36me3	UP2005SS	8.97757	0	-8.9124	2.49687e-19
MeDip_H3K36me3	UP2003SS	8.48333	0	-9.52996	7.86752e-22
MeDip_H3K27me3	UP2003SS	-14.6774	4.49724e-49	23.3949	0
MeDip_H3K27me3	UP2005SS	-15.8625	5.75775e-57	24.7226	0
MeDip_H3K14ac	UP2003SS	-2.97027	0.00148769	4.55491	2.62039e-06
MeDip_H2BK5ac	UP2005SS	4.15219	1.64657e-05	-2.10848	0.0174949
H4K91ac_H4K20me1	UP2005SS	-1.71446	0.043222	2.28301	0.0112149
H4K91ac_H3K9me3	UP2005SS	-10.1666	1.39738e-24	8.55541	0
H4K91ac_H3K9me3	UP2003SS	-11.776	2.59369e-32	9.49394	0
H4K91ac_H3K9ac	UP2005SS	-6.84011	3.95652e-12	6.78559	5.78049e-12
H4K91ac_H3K9ac	UP2003SS	-9.50594	9.91254e-22	7.10045	6.21725e-13
H4K91ac_H3K79me2	UP2003SS	-2.81683	0.00242501	2.3543	0.00927884
H4K91ac_H3K79me2	UP2005SS	-3.9883	3.32747e-05	6.00162	9.76763e-10
H4K91ac_H3K79me1	UP2005SS	-21.8559	3.41528e-106	2.83413	0.00229751
H4K91ac_H3K4me3	UP2005SS	-22.9229	1.37463e-116	35.0311	0
H4K91ac_H3K4me3	UP2003SS	-23.21	1.80457e-119	43.3984	0
H4K91ac_H3K4me2	UP2003SS	-18.1245	1.02063e-73	22.0015	0
H4K91ac_H3K4me2	UP2005SS	-18.2024	2.46801e-74	23.4505	0
H4K91ac_H3K4me1	UP2005SS	-15.5649	6.29869e-55	14.8416	0
H4K91ac_H3K4me1	UP2003SS	-18.2964	4.42287e-75	17.9991	0
H4K91ac_H3K27me3	UP2003SS	-19.6536	2.69248e-86	32.8701	0
H4K91ac_H3K27me3	UP2005SS	-21.2865	7.56457e-101	37.029	0
H4K91ac_H3K18ac	UP2003SS	-11.9315	4.05363e-33	10.9045	0
H4K91ac_H3K18ac	UP2005SS	-12.982	7.73754e-39	11.7807	0
H4K91ac_H3K14ac	UP2005SS	-12.1552	2.69107e-34	11.5443	0
H4K91ac_H3K14ac	UP2003SS	-12.5046	3.52189e-36	12.718	0
H4K91ac_H2BK5ac	UP2005SS	-7.86775	1.80532e-15	8.71978	0
H4K91ac_H2BK5ac	UP2003SS	-8.817	5.87838e-19	8.54927	0
H4K20me1_H3K9me3	UP2005SS	-6.31396	1.35996e-10	7.4904	3.43059e-14
H4K20me1_H3K9me3	UP2003SS	-8.76523	9.31995e-19	9.4487	0
H4K20me1_H3K9ac	UP2005SS	-4.48615	3.62604e-06	4.88331	5.21587e-07
H4K20me1_H3K9ac	UP2003SS	-7.37285	8.35096e-14	5.86731	2.21466e-09
H4K20me1_H3K79me2	UP2005SS	-3.03219	0.00121393	3.16991	0.000762426
H4K20me1_H3K4me3	UP2005SS	-22.2903	2.29231e-110	31.2791	0
H4K20me1_H3K4me3	UP2003SS	-22.8657	5.09433e-116	42.6246	0
H4K20me1_H3K4me2	UP2005SS	-16.8624	4.25519e-64	20.668	0
H4K20me1_H3K4me2	UP2003SS	-17.4766	1.07918e-68	21.0831	0
H4K20me1_H3K4me1	UP2005SS	-14.1039	1.79729e-45	13.156	0
H4K20me1_H3K4me1	UP2003SS	-16.7575	2.49685e-63	17.2357	0
H4K20me1_H3K27me3	UP2003SS	-19.4466	1.55738e-84	32.2302	0
H4K20me1_H3K27me3	UP2005SS	-21.0284	1.80314e-98	31.5974	0
H4K20me1_H3K18ac	UP2005SS	-9.92547	1.61297e-23	9.73174	0
H4K20me1_H3K18ac	UP2003SS	-11.2195	1.63574e-29	8.90076	0
H4K20me1_H3K14ac	UP2005SS	-9.96739	1.05863e-23	10.838	0
H4K20me1_H3K14ac	UP2003SS	-11.6741	8.64314e-32	11.3105	0
H4K20me1_H2BK5ac	UP2005SS	-5.65726	7.69062e-09	6.71882	9.16012e-12
H4K20me1_H2BK5ac	UP2003SS	-8.47536	1.17176e-17	6.26187	1.90198e-10
H3K9me3_H3K9ac	UP2003SS	2.28159	0.0112568	-3.12162	0.00089929
H3K9me3_H3K79me2	UP2003SS	7.86428	1.88738e-15	-8.07867	3.27397e-16
H3K9me3_H3K79me2	UP2005SS	4.13196	1.79838e-05	-3.2458	0.000585597
H3K9me3_H3K79me1	UP2005SS	-4.63276	1.80408e-06	-7.23179	2.38339e-13
H3K9me3_H3K4me3	UP2003SS	-19.0288	4.92485e-81	28.5523	0
H3K9me3_H3K4me3	UP2005SS	-20.5382	4.90768e-94	20.7262	0
H3K9me3_H3K4me2	UP2003SS	-12.0044	1.68548e-33	11.699	0
H3K9me3_H3K4me2	UP2005SS	-12.1307	3.63237e-34	15.6937	0
H3K9me3_H3K4me1	UP2005SS	-7.61879	1.28033e-14	8.21505	1.11022e-16
H3K9me3_H3K4me1	UP2003SS	-8.90707	2.61988e-19	8.9936	0
H3K9me3_H3K36me3	UP2003SS	8.73985	0	-11.6244	1.54943e-31
H3K9me3_H3K36me3	UP2005SS	7.47449	3.87468e-14	-6.26516	1.86223e-10
H3K9me3_H3K27me3	UP2003SS	-14.8272	4.88306e-50	23.1454	0
H3K9me3_H3K27me3	UP2005SS	-17.4919	8.25885e-69	25.9048	0
H3K9me3_H3K18ac	UP2005SS	-1.84314	0.0326542	4.55391	2.63287e-06
H3K9me3_H3K14ac	UP2003SS	-2.45023	0.00713834	5.62029	9.53203e-09
H3K9me3_H3K14ac	UP2005SS	-4.31146	8.10906e-06	4.32386	7.66607e-06
H3K9ac_H3K79me2	UP2003SS	5.59872	1.07972e-08	-5.14585	1.33159e-07
H3K9ac_H3K79me1	UP2003SS	-5.16779	1.18441e-07	-8.51348	8.43927e-18
H3K9ac_H3K79me1	UP2005SS	-8.48635	1.06611e-17	-6.77707	6.13182e-12
H3K9ac_H3K4me3	UP2003SS	-19.9186	1.40412e-88	38.6794	0
H3K9ac_H3K4me3	UP2005SS	-20.6631	3.72034e-95	27.7603	0
H3K9ac_H3K4me2	UP2003SS	-11.7478	3.62282e-32	18.6459	0
H3K9ac_H3K4me2	UP2005SS	-13.4192	2.33505e-41	17.9001	0
H3K9ac_H3K4me1	UP2005SS	-8.95505	1.69784e-19	10.6333	0
H3K9ac_H3K4me1	UP2003SS	-10.9642	2.84073e-28	12.4647	0
H3K9ac_H3K36me3	UP2003SS	6.15489	3.75639e-10	-9.05456	6.85591e-20
H3K9ac_H3K36me3	UP2005SS	5.61325	9.92822e-09	-3.93518	4.15674e-05
H3K9ac_H3K27me3	UP2003SS	-16.9941	4.53936e-65	22.1611	0
H3K9ac_H3K27me3	UP2005SS	-19.059	2.76767e-81	26.2463	0
H3K9ac_H3K18ac	UP2003SS	-3.36691	0.000380083	4.49596	3.46285e-06
H3K9ac_H3K18ac	UP2005SS	-3.6497	0.000131275	6.73365	8.27294e-12
H3K9ac_H3K14ac	UP2005SS	-5.70106	5.95334e-09	6.49173	4.24291e-11
H3K9ac_H3K14ac	UP2003SS	-6.62197	1.77218e-11	6.08294	5.90003e-10
H3K79me2_H3K79me1	UP2005SS	-9.39086	2.97552e-21	-1.82654	0.0338847
H3K79me2_H3K79me1	UP2003SS	-13.6353	1.23478e-42	-1.70263	0.0443189
H3K79me2_H3K4me3	UP2005SS	-20.7937	2.46787e-96	31.8352	0
H3K79me2_H3K4me3	UP2003SS	-22.4516	6.16571e-112	41.9803	0
H3K79me2_H3K4me2	UP2005SS	-14.1845	5.71169e-46	21.0358	0
H3K79me2_H3K4me2	UP2003SS	-16.5468	8.44412e-62	22.0752	0
H3K79me2_H3K4me1	UP2005SS	-10.62	1.20267e-26	12.3162	0
H3K79me2_H3K4me1	UP2003SS	-16.2132	2.03264e-59	15.0435	0
H3K79me2_H3K36me3	UP2005SS	3.60632	0.000155287	-2.7679	0.00282091
H3K79me2_H3K36me3	UP2003SS	2.01967	0.0217086	-1.87845	0.0301597
H3K79me2_H3K27me3	UP2003SS	-18.781	5.40615e-79	31.6065	0
H3K79me2_H3K27me3	UP2005SS	-19.1096	1.04958e-81	31.8661	0
H3K79me2_H3K18ac	UP2005SS	-6.25821	1.94707e-10	7.67	8.54872e-15
H3K79me2_H3K18ac	UP2003SS	-8.67861	2.00314e-18	9.43146	0
H3K79me2_H3K14ac	UP2005SS	-7.30384	1.39831e-13	8.02775	4.44089e-16
H3K79me2_H3K14ac	UP2003SS	-10.4868	4.96773e-26	11.1102	0
H3K79me2_H2BK5ac	UP2005SS	-2.30792	0.0105018	3.75999	8.49615e-05
H3K79me2_H2BK5ac	UP2003SS	-6.43994	5.97613e-11	5.7711	3.93783e-09
H3K79me1_H3K4me3	UP2005SS	-24.9698	6.51434e-138	20.4125	0
H3K79me1_H3K4me3	UP2003SS	-26.537	1.8163e-155	27.7554	0
H3K79me1_H3K4me2	UP2005SS	-18.8294	2.16778e-79	12.7234	0
H3K79me1_H3K4me2	UP2003SS	-20.509	8.94779e-94	13.7433	0
H3K79me1_H3K4me1	UP2005SS	-13.6183	1.55821e-42	8.22892	1.11022e-16
H3K79me1_H3K4me1	UP2003SS	-17.1091	6.3441e-66	13.5598	0
H3K79me1_H3K27me3	UP2003SS	-22.4162	1.36746e-111	22.1916	0
H3K79me1_H3K27me3	UP2005SS	-22.8496	7.37211e-116	24.094	0
H3K79me1_H3K18ac	UP2005SS	-14.1098	1.65361e-45	-2.69636	0.00350508
H3K79me1_H3K14ac	UP2003SS	-12.4684	5.5532e-36	4.61118	2.00198e-06
H3K79me1_H2BK5ac	UP2005SS	-8.05217	4.06707e-16	-6.82817	4.30012e-12
H3K79me1_H2BK5ac	UP2003SS	-10.0319	5.51766e-24	-4.20266	1.31899e-05
H3K4me3_H3K4me2	UP2005SS	15.9	0	-6.65838	1.38435e-11
H3K4me3_H3K4me2	UP2003SS	15.7711	0	-9.80039	5.60779e-23
H3K4me3_H3K4me1	UP2003SS	18.8386	0	-13.8312	8.25803e-44
H3K4me3_H3K4me1	UP2005SS	15.6519	0	-15.1335	4.86914e-52
H3K4me3_H3K36me3	UP2003SS	41.3759	0	-23.0477	7.75172e-118
H3K4me3_H3K36me3	UP2005SS	33.0548	0	-22.3104	1.4658e-110
H3K4me3_H3K18ac	UP2003SS	29.5497	0	-18.2241	1.66144e-74
H3K4me3_H3K18ac	UP2005SS	23.9952	0	-17.2678	4.10848e-67
H3K4me3_H3K14ac	UP2003SS	27.888	0	-16.0487	2.91922e-58
H3K4me3_H3K14ac	UP2005SS	21.31	0	-17.4369	2.16324e-68
H3K4me3_H2BK5ac	UP2003SS	31.625	0	-20.6086	1.14835e-94
H3K4me3_H2BK5ac	UP2005SS	26.2453	0	-19.8326	7.79019e-88
H3K4me2_H3K4me1	UP2005SS	7.61502	1.32117e-14	-5.15855	1.24436e-07
H3K4me2_H3K4me1	UP2003SS	5.56422	1.3166e-08	-2.46033	0.00694045
H3K4me2_H3K36me3	UP2003SS	22.1137	0	-17.8864	7.52483e-72
H3K4me2_H3K36me3	UP2005SS	20.9793	0	-16.9996	4.13223e-65
H3K4me2_H3K27me3	UP2003SS	-7.81144	2.82684e-15	3.61999	0.000147308
H3K4me2_H3K27me3	UP2005SS	-8.77815	8.30942e-19	7.02484	1.07159e-12
H3K4me2_H3K18ac	UP2005SS	14.8163	0	-7.90161	1.37665e-15
H3K4me2_H3K18ac	UP2003SS	14.3547	0	-9.19572	1.86247e-20
H3K4me2_H3K14ac	UP2005SS	12.52	0	-7.83236	2.39392e-15
H3K4me2_H3K14ac	UP2003SS	12.4111	0	-5.74152	4.69161e-09
H3K4me2_H2BK5ac	UP2005SS	18.3884	0	-11.7915	2.16009e-32
H3K4me2_H2BK5ac	UP2003SS	17.4753	0	-11.5725	2.83962e-31
H3K4me1_H3K36me3	UP2003SS	15.5336	0	-18.4077	5.69329e-76
H3K4me1_H3K36me3	UP2005SS	13.6343	0	-13.9949	8.37496e-45
H3K4me1_H3K27me3	UP2003SS	-11.5785	2.64685e-31	5.76551	4.07058e-09
H3K4me1_H3K27me3	UP2005SS	-12.8521	4.18344e-38	17.7845	0
H3K4me1_H3K18ac	UP2003SS	7.96052	8.88178e-16	-6.99318	1.34362e-12
H3K4me1_H3K18ac	UP2005SS	5.9733	1.16252e-09	-3.73951	9.21906e-05
H3K4me1_H3K14ac	UP2003SS	5.8449	2.53436e-09	-3.84108	6.12482e-05
H3K4me1_H3K14ac	UP2005SS	4.60298	2.08247e-06	-2.7659	0.00283833
H3K4me1_H2BK5ac	UP2003SS	10.7922	0	-10.5791	1.86347e-26
H3K4me1_H2BK5ac	UP2005SS	7.3268	1.17906e-13	-9.14475	2.9885e-20
H3K36me3_H3K27me3	UP2003SS	-19.8937	2.30756e-88	31.03	0
H3K36me3_H3K27me3	UP2005SS	-20.1362	1.77863e-90	34.259	0
H3K36me3_H3K18ac	UP2005SS	-10.3451	2.20182e-25	9.94524	0
H3K36me3_H3K18ac	UP2003SS	-12.2072	1.42318e-34	9.98318	0
H3K36me3_H3K14ac	UP2005SS	-10.6168	1.24448e-26	10.3245	0
H3K36me3_H3K14ac	UP2003SS	-13.0088	5.45095e-39	11.5755	0
H3K36me3_H2BK5ac	UP2005SS	-6.37466	9.16818e-11	6.02612	8.39694e-10
H3K36me3_H2BK5ac	UP2003SS	-9.26739	9.53804e-21	7.59705	1.5099e-14
H3K27me3_H3K18ac	UP2005SS	21.6182	0	-15.7204	5.48525e-56
H3K27me3_H3K18ac	UP2003SS	17.5084	0	-14.715	2.58254e-49
H3K27me3_H3K14ac	UP2005SS	21.2272	0	-15.1457	4.04594e-52
H3K27me3_H3K14ac	UP2003SS	17.9092	0	-11.7114	5.56975e-32
H3K27me3_H2BK5ac	UP2005SS	25.4239	0	-18.3759	1.02347e-75
H3K27me3_H2BK5ac	UP2003SS	23.1542	0	-16.2722	7.76868e-60
H3K18ac_H2BK5ac	UP2005SS	5.31523	5.32604e-08	-2.36546	0.00900394
H3K18ac_H2BK5ac	UP2003SS	3.88246	5.17028e-05	-2.04614	0.0203712
H3K14ac_H2BK5ac	UP2003SS	7.34032	1.06581e-13	-4.11991	1.89514e-05
H3K14ac_H2BK5ac	UP2005SS	6.13619	4.22611e-10	-4.06208	2.43185e-05
H2AK5ac_MeDip	UP2005SS	-2.06256	0.0195774	8.61152	0
H2AK5ac_MeDip	UP2003SS	-3.68124	0.00011605	8.91375	0
H2AK5ac_H4K91ac	UP2005SS	3.02291	0.00125178	2.1639	0.0152359
H2AK5ac_H4K91ac	UP2003SS	2.01116	0.022154	4.53286	2.90953e-06
H2AK5ac_H4K20me1	UP2003SS	10.1782	0	-10.487	4.95867e-26
H2AK5ac_H4K20me1	UP2005SS	9.9296	0	-10.4861	5.0054e-26
H2AK5ac_H3K9me3	UP2003SS	-5.22094	8.90102e-08	8.14029	2.22045e-16
H2AK5ac_H3K9me3	UP2005SS	-6.41646	6.97386e-11	8.33038	0
H2AK5ac_H3K9ac	UP2005SS	-1.72615	0.0421599	5.91136	1.69646e-09
H2AK5ac_H3K79me2	UP2005SS	7.44309	4.91829e-14	-3.43459	0.00029673
H2AK5ac_H3K79me2	UP2003SS	6.36871	9.53119e-11	-2.03935	0.0207076
H2AK5ac_H3K79me1	UP2003SS	13.2909	0	-24.8287	2.19807e-136
H2AK5ac_H3K79me1	UP2005SS	12.4027	0	-21.2756	9.55473e-101
H2AK5ac_H3K4me3	UP2003SS	-10.772	2.33289e-27	16.491	0
H2AK5ac_H3K4me3	UP2005SS	-11.1337	4.29978e-29	15.5253	0
H2AK5ac_H3K4me2	UP2005SS	-11.8429	1.1715e-32	16.6611	0
H2AK5ac_H3K4me2	UP2003SS	-12.1471	2.97084e-34	21.3938	0
H2AK5ac_H3K36me3	UP2005SS	11.4651	0	-16.1308	7.75471e-59
H2AK5ac_H3K36me3	UP2003SS	11.2527	0	-14.8329	4.49162e-50
H2AK5ac_H3K27me3	UP2005SS	-3.89846	4.84031e-05	6.42007	6.8104e-11
H2AK5ac_H3K27me3	UP2003SS	-4.7599	9.68426e-07	7.14428	4.52305e-13
H2AK5ac_H3K14ac	UP2005SS	1.70159	0.0444165	4.29513	8.7296e-06

## Sheet: EXON_Exc
Pair	Region	Mark1 Z-score	P-value Mark1	Mark2 Z-score	P-value Mark2
MeDip_H4K91ac	Exon2	8.80465	0	-11.267	9.55084e-30
MeDip_H4K20me1	Exon2	7.06267	8.1668e-13	-7.54875	2.19734e-14
MeDip_H3K9me3	Exon2	2.22945	0.012892	0.0571832	0.0401997	SACS5
MeDip_H3K9ac	Exon2	2.37879	0.00868484	-2.0502	0.0201723
MeDip_H3K79me2	Exon2	7.04633	9.18488e-13	-7.62365	1.23297e-14
MeDip_H3K79me1	Exon2	-3.57558	0.000174727	-8.7244	1.33793e-18
MeDip_H3K4me3	Exon2	-17.8392	1.75367e-71	23.7923	0
MeDip_H3K4me2	Exon2	-9.97854	9.46147e-24	11.1631	0
MeDip_H3K4me1	Exon2	-8.29066	5.63122e-17	7.32356	1.20792e-13
MeDip_H3K36me3	Exon2	7.781	3.55271e-15	-7.69265	7.20568e-15
MeDip_H3K27me3	Exon2	-15.7598	2.94089e-56	21.6187	0
MeDip_H3K14ac	Exon2	-3.64107	0.000135756	4.70879	1.24595e-06
MeDip_H2BK5ac	Exon2	4.07588	2.29205e-05	-2.93782	0.00165263
H4K91ac_H4K20me1	Exon2	-3.97019	3.59072e-05	3.83367	6.31235e-05
H4K91ac_H3K9me3	Exon2	-13.52	5.95581e-42	8.92857	0
H4K91ac_H3K9ac	Exon2	-10.6835	6.08146e-27	7.59912	1.4877e-14
H4K91ac_H3K79me2	Exon2	-3.70393	0.000106142	3.80118	7.20034e-05
H4K91ac_H3K79me1	Exon2	-42.8275	0	3.65113	0.000130546
H4K91ac_H3K4me3	Exon2	-22.4742	3.71478e-112	31.6872	0
H4K91ac_H3K4me2	Exon2	-18.5891	1.96714e-77	18.0407	0
H4K91ac_H3K4me1	Exon2	-16.5547	7.4035e-62	15.2215	0
H4K91ac_H3K36me3	Exon2	-3.74694	8.95038e-05	3.01851	0.00127011
H4K91ac_H3K27me3	Exon2	-19.8364	7.21908e-88	31.5416	0
H4K91ac_H3K18ac	Exon2	-14.4843	7.60951e-48	11.5149	0
H4K91ac_H3K14ac	Exon2	-16.5461	8.54544e-62	13.2031	0
H4K91ac_H2BK5ac	Exon2	-10.523	3.38268e-26	7.91915	1.22125e-15
H4K20me1_H3K9me3	Exon2	-7.73071	5.34735e-15	6.46047	5.21905e-11
H4K20me1_H3K9ac	Exon2	-5.42377	2.91767e-08	5.99774	1.00038e-09
H4K20me1_H3K79me2	Exon2	0.693931	0.0438629	0.428047	0.0443085	SACS4
H4K20me1_H3K4me3	Exon2	-21.0055	2.92207e-98	31.7503	0
H4K20me1_H3K4me2	Exon2	-16.3425	2.46027e-60	17.2642	0
H4K20me1_H3K4me1	Exon2	-14.1171	1.48973e-45	13.5923	0
H4K20me1_H3K27me3	Exon2	-19.1253	7.76686e-82	29.2383	0
H4K20me1_H3K18ac	Exon2	-10.2698	4.81807e-25	9.52333	0
H4K20me1_H3K14ac	Exon2	-12.7516	1.52673e-37	10.6134	0
H4K20me1_H2BK5ac	Exon2	-4.56247	2.52778e-06	4.98704	3.06553e-07
H3K9me3_H3K79me2	Exon2	6.17858	3.23398e-10	-8.33731	3.8e-17
H3K9me3_H3K79me1	Exon2	-5.3877	3.56832e-08	-8.86737	3.74468e-19
H3K9me3_H3K4me3	Exon2	-19.0433	3.73082e-81	21.9605	0
H3K9me3_H3K4me2	Exon2	-12.0444	1.03753e-33	10.741	0
H3K9me3_H3K4me1	Exon2	-9.37433	3.48085e-21	8.04819	4.44089e-16
H3K9me3_H3K36me3	Exon2	7.83698	2.33147e-15	-7.39695	6.96733e-14
H3K9me3_H3K27me3	Exon2	-15.4807	2.34098e-54	25.1456	0
H3K9me3_H3K18ac	Exon2	-2.25759	0.0119856	4.76423	9.47872e-07
H3K9me3_H3K14ac	Exon2	-4.99671	2.91578e-07	5.89509	1.87238e-09
H3K9me3_H2BK5ac	Exon2	3.22118	0.000638322	-2.09391	0.0181339
H3K9ac_H3K79me2	Exon2	5.24612	7.76695e-08	-6.11764	4.74866e-10
H3K9ac_H3K79me1	Exon2	-8.0902	2.97843e-16	-8.07999	3.23851e-16
H3K9ac_H3K4me3	Exon2	-18.6824	3.44365e-78	28.8357	0
H3K9ac_H3K4me2	Exon2	-12.0143	1.49399e-33	14.238	0
H3K9ac_H3K4me1	Exon2	-9.90419	1.99593e-23	9.92473	0
H3K9ac_H3K36me3	Exon2	5.81562	3.02041e-09	-6.54768	2.92193e-11
H3K9ac_H3K27me3	Exon2	-17.3614	8.08875e-68	21.8488	0
H3K9ac_H3K18ac	Exon2	-4.2802	9.33612e-06	4.77693	8.89949e-07
H3K9ac_H3K14ac	Exon2	-6.38793	8.40713e-11	6.60437	1.99605e-11
H3K79me2_H3K4me3	Exon2	-21.0419	1.35768e-98	32.7002	0
H3K79me2_H3K4me2	Exon2	-16.4525	4.02322e-61	16.8851	0
H3K79me2_H3K4me1	Exon2	-14.0297	5.12822e-45	14.2853	0
H3K79me2_H3K27me3	Exon2	-19.1936	2.0935e-82	29.2926	0
H3K79me2_H3K18ac	Exon2	-10.0822	3.31215e-24	10.3402	0
H3K79me2_H3K14ac	Exon2	-12.7996	8.24018e-38	11.1123	0
H3K79me2_H2BK5ac	Exon2	-4.30814	8.23154e-06	5.48851	2.02665e-08
H3K79me1_H3K4me3	Exon2	-25.5037	8.96103e-144	21.004	0
H3K79me1_H3K4me2	Exon2	-19.3309	1.47503e-83	7.35819	9.32587e-14
H3K79me1_H3K4me1	Exon2	-14.7995	7.37614e-50	9.52408	0
H3K79me1_H3K27me3	Exon2	-23.0423	8.78092e-118	20.2774	0
H3K79me1_H3K18ac	Exon2	-13.8777	4.32495e-44	-2.48503	0.006477
H3K79me1_H3K14ac	Exon2	-14.145	1.00234e-45	1.683	0.0461876
H3K79me1_H2BK5ac	Exon2	-8.0939	2.8892e-16	-11.7305	4.44602e-32
H3K4me3_H3K4me2	Exon2	14.2006	0	-9.60761	3.71267e-22
H3K4me3_H3K4me1	Exon2	14.9333	0	-12.4982	3.81975e-36
H3K4me3_H3K36me3	Exon2	31.0928	0	-21.2664	1.16301e-100
H3K4me3_H3K18ac	Exon2	22.1995	0	-16.5458	8.5853e-62
H3K4me3_H3K14ac	Exon2	19.5209	0	-16.0544	2.66336e-58
H3K4me3_H2BK5ac	Exon2	27.4201	0	-19.7768	2.36058e-87
H3K4me2_H3K4me1	Exon2	3.29792	0.000487021	-2.01773	0.0218097
H3K4me2_H3K36me3	Exon2	17.4968	0	-17.0304	2.44519e-65
H3K4me2_H3K27me3	Exon2	-9.45533	1.60999e-21	7.18125	3.4539e-13
H3K4me2_H3K18ac	Exon2	9.81807	0	-7.87384	1.71964e-15
H3K4me2_H3K14ac	Exon2	9.10771	0	-5.65931	7.59897e-09
H3K4me2_H2BK5ac	Exon2	15.7402	0	-12.5473	2.05667e-36
H3K4me1_H3K36me3	Exon2	14.2796	0	-14.5072	5.45284e-48
H3K4me1_H3K27me3	Exon2	-11.6131	1.76835e-31	9.13981	0
H3K4me1_H3K18ac	Exon2	6.81298	4.77995e-12	-5.35405	4.30039e-08
H3K4me1_H3K14ac	Exon2	3.13902	0.000847582	-5.29718	5.8802e-08
H3K4me1_H2BK5ac	Exon2	11.1206	0	-11.373	2.84914e-30
H3K36me3_H3K27me3	Exon2	-19.1882	2.32415e-82	29.4216	0
H3K36me3_H3K18ac	Exon2	-10.6295	1.08651e-26	10.0563	0
H3K36me3_H3K14ac	Exon2	-12.6313	7.09686e-37	12.0173	0
H3K36me3_H2BK5ac	Exon2	-5.31219	5.4158e-08	5.41811	3.01162e-08
H3K27me3_H3K18ac	Exon2	19.7215	0	-13.9568	1.43087e-44
H3K27me3_H3K14ac	Exon2	15.9414	0	-13.6765	7.01267e-43
H3K27me3_H2BK5ac	Exon2	27.0483	0	-17.2898	2.80927e-67
H3K18ac_H2BK5ac	Exon2	7.11199	5.71876e-13	-4.97781	3.21538e-07
H3K14ac_H2BK5ac	Exon2	8.66373	0	-7.51995	2.73976e-14
H2AK5ac_MeDip	Exon2	-3.24616	0.000584867	6.60415	1.99905e-11
H2AK5ac_H4K91ac	Exon2	2.64793	0.00404927	1.95024	0.0255739
H2AK5ac_H4K20me1	Exon2	8.01015	5.55112e-16	-9.1152	3.92628e-20
H2AK5ac_H3K9me3	Exon2	-7.78355	3.52594e-15	8.1748	1.11022e-16
H2AK5ac_H3K9ac	Exon2	-4.35662	6.6042e-06	6.00552	9.53589e-10
H2AK5ac_H3K79me2	Exon2	4.07415	2.30909e-05	-2.12493	0.0167962
H2AK5ac_H3K79me1	Exon2	10.6749	0	-18.1961	2.77053e-74
H2AK5ac_H3K4me3	Exon2	-10.7248	3.89208e-27	17.5178	0
H2AK5ac_H3K4me2	Exon2	-14.0261	5.39303e-45	19.7641	0
H2AK5ac_H3K36me3	Exon2	9.51473	0	-13.1611	7.35126e-40
H2AK5ac_H3K27me3	Exon2	-5.69989	5.99435e-09	5.85698	2.35679e-09

## Sheet: DOWNINT_Exc
Pair	Region	Mark1 Z-score	P-value Mark1	Mark2 Z-score	P-value Mark2
MeDip_H4K91ac	DOWN2003SS	9.59644	0	-11.5106	5.83351e-31
MeDip_H4K91ac	DOWN2005SS	9.13813	0	-11.025	1.44752e-28
MeDip_H4K20me1	DOWN2003SS	8.08363	3.33067e-16	-8.35945	3.15046e-17
MeDip_H4K20me1	DOWN2005SS	7.81009	2.88658e-15	-8.00689	5.88232e-16
MeDip_H3K9ac	DOWN2005SS	2.89012	0.00192548	-2.76809	0.00281929
MeDip_H3K9ac	DOWN2003SS	2.64282	0.00411088	-2.2002	0.0138963
MeDip_H3K79me2	DOWN2003SS	8.68463	0	-8.26363	7.06525e-17
MeDip_H3K79me2	DOWN2005SS	7.7436	4.88498e-15	-8.53527	6.99138e-18
MeDip_H3K79me1	DOWN2003SS	-2.2372	0.0126367	-9.63567	2.82604e-22
MeDip_H3K79me1	DOWN2005SS	-2.63705	0.0041815	-9.40605	2.57554e-21
MeDip_H3K4me3	DOWN2005SS	-18.1989	2.63043e-74	25.8419	0
MeDip_H3K4me3	DOWN2003SS	-19.5018	5.30155e-85	27.7806	0
MeDip_H3K4me2	DOWN2005SS	-10.8961	6.01291e-28	13.7062	0
MeDip_H3K4me2	DOWN2003SS	-11.3345	4.42716e-30	13.56	0
MeDip_H3K4me1	DOWN2005SS	-8.05218	4.06673e-16	6.70483	1.00818e-11
MeDip_H3K4me1	DOWN2003SS	-8.7211	1.37759e-18	5.87355	2.13279e-09
MeDip_H3K36me3	DOWN2003SS	8.32362	0	-8.84816	4.44856e-19
MeDip_H3K36me3	DOWN2005SS	7.8151	2.77556e-15	-8.10487	2.64002e-16
MeDip_H3K27me3	DOWN2005SS	-15.5934	4.03374e-55	21.1149	0
MeDip_H3K27me3	DOWN2003SS	-16.5273	1.16666e-61	22.7212	0
MeDip_H3K14ac	DOWN2003SS	-3.78033	7.83103e-05	5.16956	1.17324e-07
MeDip_H3K14ac	DOWN2005SS	-3.98729	3.34166e-05	5.24396	7.85845e-08
MeDip_H2BK5ac	DOWN2003SS	4.53579	2.86943e-06	-2.15286	0.0156646
MeDip_H2BK5ac	DOWN2005SS	3.41646	0.000317204	-2.52899	0.00571957
H4K91ac_H4K20me1	DOWN2005SS	-2.26295	0.0118194	3.03892	0.00118713
H4K91ac_H4K20me1	DOWN2003SS	-2.28111	0.011271	3.20758	0.000669283
H4K91ac_H3K9me3	DOWN2005SS	-11.9899	2.00743e-33	8.61566	0
H4K91ac_H3K9me3	DOWN2003SS	-13.2394	2.59813e-40	9.37654	0
H4K91ac_H3K9ac	DOWN2005SS	-9.61902	3.32294e-22	6.66855	1.29174e-11
H4K91ac_H3K9ac	DOWN2003SS	-9.91655	1.76365e-23	7.5453	2.25375e-14
H4K91ac_H3K79me2	DOWN2005SS	-1.91254	0.0279032	3.058	0.00111409
H4K91ac_H3K79me1	DOWN2005SS	-26.5347	1.92885e-155	3.24898	0.000579094
H4K91ac_H3K79me1	DOWN2003SS	-28.836	3.79257e-183	2.8042	0.00252211
H4K91ac_H3K4me3	DOWN2005SS	-22.7605	5.64782e-115	36.3441	0
H4K91ac_H3K4me3	DOWN2003SS	-24.028	7.09e-128	37.8781	0
H4K91ac_H3K4me2	DOWN2003SS	-18.3738	1.0646e-75	21.6139	0
H4K91ac_H3K4me2	DOWN2005SS	-18.4471	2.75032e-76	21.943	0
H4K91ac_H3K4me1	DOWN2005SS	-16.6753	9.91601e-63	16.4039	0
H4K91ac_H3K4me1	DOWN2003SS	-16.7898	1.44889e-63	16.3996	0
H4K91ac_H3K36me3	DOWN2003SS	-2.05139	0.0201146	2.56879	0.00510273
H4K91ac_H3K36me3	DOWN2005SS	-2.81139	0.0024664	2.63925	0.00415443
H4K91ac_H3K27me3	DOWN2005SS	-20.1712	8.75867e-91	34.3073	0
H4K91ac_H3K27me3	DOWN2003SS	-20.7023	1.64959e-95	37.2144	0
H4K91ac_H3K18ac	DOWN2003SS	-14.8546	3.24558e-50	12.3755	0
H4K91ac_H3K18ac	DOWN2005SS	-14.9233	1.16306e-50	12.5674	0
H4K91ac_H3K14ac	DOWN2005SS	-14.0889	2.22068e-45	13.6315	0
H4K91ac_H3K14ac	DOWN2003SS	-14.5154	4.84151e-48	13.8975	0
H4K91ac_H2BK5ac	DOWN2003SS	-8.87073	3.6335e-19	8.19801	1.11022e-16
H4K91ac_H2BK5ac	DOWN2005SS	-9.22468	1.42209e-20	8.75025	0
H4K20me1_H3K9me3	DOWN2005SS	-7.437	5.1499e-14	7.28874	1.5643e-13
H4K20me1_H3K9me3	DOWN2003SS	-8.35522	3.26545e-17	7.86614	1.77636e-15
H4K20me1_H3K9ac	DOWN2005SS	-5.56837	1.28565e-08	5.2584	7.26559e-08
H4K20me1_H3K9ac	DOWN2003SS	-6.01674	8.8984e-10	6.12848	4.43613e-10
H4K20me1_H3K4me3	DOWN2005SS	-21.5849	1.24381e-103	36.4521	0
H4K20me1_H3K4me3	DOWN2003SS	-22.9792	3.76325e-117	38.4499	0
H4K20me1_H3K4me2	DOWN2005SS	-17.1858	1.69522e-66	20.8813	0
H4K20me1_H3K4me2	DOWN2003SS	-17.3279	1.44742e-67	20.8413	0
H4K20me1_H3K4me1	DOWN2005SS	-14.5482	2.99736e-48	15.241	0
H4K20me1_H3K4me1	DOWN2003SS	-14.9153	1.31023e-50	14.5951	0
H4K20me1_H3K27me3	DOWN2005SS	-19.3025	2.55715e-83	31.7251	0
H4K20me1_H3K27me3	DOWN2003SS	-19.9947	3.0605e-89	35.1699	0
H4K20me1_H3K18ac	DOWN2005SS	-10.829	1.25495e-27	10.2784	0
H4K20me1_H3K18ac	DOWN2003SS	-11.1353	4.22473e-29	10.5428	0
H4K20me1_H3K14ac	DOWN2005SS	-12.2457	8.85299e-35	11.7192	0
H4K20me1_H3K14ac	DOWN2003SS	-12.3264	3.26687e-35	11.9028	0
H4K20me1_H2BK5ac	DOWN2003SS	-5.45377	2.46569e-08	5.76301	4.13135e-09
H4K20me1_H2BK5ac	DOWN2005SS	-5.9377	1.4452e-09	6.17775	3.2511e-10
H3K9me3_H3K79me2	DOWN2003SS	7.66925	8.65974e-15	-9.18743	2.01176e-20
H3K9me3_H3K79me2	DOWN2005SS	6.85293	3.61766e-12	-8.97729	1.38754e-19
H3K9me3_H3K79me1	DOWN2003SS	-2.56128	0.00521436	-9.57297	5.19369e-22
H3K9me3_H3K79me1	DOWN2005SS	-3.7042	0.00010603	-8.46965	1.2307e-17
H3K9me3_H3K4me3	DOWN2005SS	-19.0776	1.93779e-81	23.5149	0
H3K9me3_H3K4me3	DOWN2003SS	-20.0411	1.20645e-89	24.9561	0
H3K9me3_H3K4me2	DOWN2003SS	-12.8208	6.2683e-38	12.2743	0
H3K9me3_H3K4me2	DOWN2005SS	-13.3267	8.09674e-41	12.4262	0
H3K9me3_H3K4me1	DOWN2003SS	-8.36434	3.02261e-17	7.94557	9.99201e-16
H3K9me3_H3K4me1	DOWN2005SS	-8.99311	1.20167e-19	8.02586	5.55112e-16
H3K9me3_H3K36me3	DOWN2003SS	8.80632	0	-8.18542	1.35681e-16
H3K9me3_H3K36me3	DOWN2005SS	7.55199	2.14273e-14	-7.25778	1.9675e-13
H3K9me3_H3K27me3	DOWN2003SS	-15.6654	1.30412e-55	28.8618	0
H3K9me3_H3K27me3	DOWN2005SS	-15.8378	8.53751e-57	23.8841	0
H3K9me3_H3K18ac	DOWN2005SS	-1.71927	0.042783	4.68735	1.38385e-06
H3K9me3_H3K14ac	DOWN2003SS	-4.39475	5.54507e-06	5.98933	1.05351e-09
H3K9me3_H3K14ac	DOWN2005SS	-5.36017	4.15712e-08	6.4481	5.66308e-11
H3K9me3_H2BK5ac	DOWN2003SS	3.39101	0.000348173	-1.91734	0.0275971
H3K9ac_H3K79me2	DOWN2003SS	6.52124	3.48634e-11	-5.93946	1.42981e-09
H3K9ac_H3K79me2	DOWN2005SS	5.692	6.27801e-09	-5.75355	4.36944e-09
H3K9ac_H3K79me1	DOWN2003SS	-6.07466	6.21237e-10	-8.96585	1.53946e-19
H3K9ac_H3K79me1	DOWN2005SS	-6.25285	2.01509e-10	-6.94407	1.90485e-12
H3K9ac_H3K4me3	DOWN2005SS	-18.8033	3.54592e-79	34.191	0
H3K9ac_H3K4me3	DOWN2003SS	-20.4799	1.62827e-93	31.9977	0
H3K9ac_H3K4me2	DOWN2005SS	-12.3262	3.27135e-35	18.7187	0
H3K9ac_H3K4me2	DOWN2003SS	-12.6258	7.61001e-37	17.4668	0
H3K9ac_H3K4me1	DOWN2003SS	-9.45197	1.66252e-21	10.5618	0
H3K9ac_H3K4me1	DOWN2005SS	-9.55896	5.94706e-22	11.2795	0
H3K9ac_H3K36me3	DOWN2003SS	6.24112	2.1722e-10	-6.38628	8.49834e-11
H3K9ac_H3K36me3	DOWN2005SS	4.98228	3.14198e-07	-5.72427	5.19399e-09
H3K9ac_H3K27me3	DOWN2005SS	-16.8092	1.04404e-63	24.931	0
H3K9ac_H3K27me3	DOWN2003SS	-17.7763	5.39073e-71	24.5354	0
H3K9ac_H3K18ac	DOWN2003SS	-3.80498	7.09073e-05	5.36994	3.93814e-08
H3K9ac_H3K18ac	DOWN2005SS	-4.19997	1.33477e-05	5.54784	1.44614e-08
H3K9ac_H3K14ac	DOWN2003SS	-6.342	1.13403e-10	7.08043	7.18536e-13
H3K9ac_H3K14ac	DOWN2005SS	-7.03481	9.97669e-13	7.62189	1.25455e-14
H3K79me2_H3K4me3	DOWN2005SS	-21.5893	1.13215e-103	36.7439	0
H3K79me2_H3K4me3	DOWN2003SS	-22.7301	1.1292e-114	38.1824	0
H3K79me2_H3K4me2	DOWN2003SS	-17.2108	1.10089e-66	21.4952	0
H3K79me2_H3K4me2	DOWN2005SS	-17.2905	2.77568e-67	20.9673	0
H3K79me2_H3K4me1	DOWN2005SS	-14.7373	1.8558e-49	15.6278	0
H3K79me2_H3K4me1	DOWN2003SS	-14.9417	8.82374e-51	15.2851	0
H3K79me2_H3K27me3	DOWN2005SS	-19.4185	2.69352e-84	32.645	0
H3K79me2_H3K27me3	DOWN2003SS	-19.9599	6.1482e-89	34.3901	0
H3K79me2_H3K18ac	DOWN2003SS	-11.0983	6.39561e-29	11.3028	0
H3K79me2_H3K18ac	DOWN2005SS	-11.1175	5.15351e-29	11.3908	0
H3K79me2_H3K14ac	DOWN2003SS	-12.2321	1.047e-34	12.796	0
H3K79me2_H3K14ac	DOWN2005SS	-12.3434	2.64262e-35	12.4111	0
H3K79me2_H2BK5ac	DOWN2003SS	-4.91562	4.4252e-07	6.75667	7.05991e-12
H3K79me2_H2BK5ac	DOWN2005SS	-6.04029	7.69209e-10	6.74049	7.89235e-12
H3K79me1_H3K4me3	DOWN2005SS	-25.1555	6.14465e-140	23.2461	0
H3K79me1_H3K4me3	DOWN2003SS	-26.4888	6.51463e-155	24.7851	0
H3K79me1_H3K4me2	DOWN2005SS	-19.2034	1.73486e-82	11.5591	0
H3K79me1_H3K4me2	DOWN2003SS	-20.3938	9.4931e-93	10.857	0
H3K79me1_H3K4me1	DOWN2005SS	-14.3686	4.07573e-47	11.1749	0
H3K79me1_H3K4me1	DOWN2003SS	-15.8654	5.49958e-57	10.8097	0
H3K79me1_H3K27me3	DOWN2005SS	-22.2668	3.87936e-110	20.7402	0
H3K79me1_H3K27me3	DOWN2003SS	-22.7274	1.20188e-114	23.1344	0
H3K79me1_H3K14ac	DOWN2005SS	-12.899	2.28081e-38	4.2217	1.21234e-05
H3K79me1_H3K14ac	DOWN2003SS	-13.7741	1.8244e-43	4.20886	1.28332e-05
H3K79me1_H2BK5ac	DOWN2005SS	-7.76595	4.05163e-15	-7.81497	2.7488e-15
H3K79me1_H2BK5ac	DOWN2003SS	-8.36508	3.00374e-17	-8.39298	2.36982e-17
H3K4me3_H3K4me2	DOWN2005SS	16.6257	0	-6.28173	1.67416e-10
H3K4me3_H3K4me2	DOWN2003SS	16.4022	0	-8.05753	3.89261e-16
H3K4me3_H3K4me1	DOWN2005SS	17.9945	0	-12.9542	1.1129e-38
H3K4me3_H3K4me1	DOWN2003SS	16.7277	0	-15.203	1.68946e-52
H3K4me3_H3K36me3	DOWN2003SS	38.8546	0	-22.9834	3.41596e-117
H3K4me3_H3K36me3	DOWN2005SS	36.5358	0	-21.9042	1.18404e-106
H3K4me3_H3K27me3	DOWN2005SS	3.79394	7.41392e-05	1.53006	0.0430004	SACS6
H3K4me3_H3K18ac	DOWN2005SS	24.395	0	-17.202	1.28237e-66
H3K4me3_H3K18ac	DOWN2003SS	24.1722	0	-18.4514	2.53873e-76
H3K4me3_H3K14ac	DOWN2005SS	21.968	0	-14.5199	4.53306e-48
H3K4me3_H3K14ac	DOWN2003SS	21.6943	0	-16.9029	2.14146e-64
H3K4me3_H2BK5ac	DOWN2003SS	31.9462	0	-21.0323	1.66015e-98
H3K4me3_H2BK5ac	DOWN2005SS	30.9725	0	-19.561	1.66152e-85
H3K4me2_H3K4me1	DOWN2005SS	6.13247	4.32618e-10	-4.12568	1.84819e-05
H3K4me2_H3K4me1	DOWN2003SS	5.8294	2.78137e-09	-4.96988	3.34966e-07
H3K4me2_H3K36me3	DOWN2005SS	21.4186	0	-16.6634	1.2095e-62
H3K4me2_H3K36me3	DOWN2003SS	20.7479	0	-17.2075	1.16591e-66
H3K4me2_H3K27me3	DOWN2005SS	-7.75261	4.50099e-15	4.28463	9.15214e-06
H3K4me2_H3K27me3	DOWN2003SS	-7.83614	2.32309e-15	6.38402	8.62468e-11
H3K4me2_H3K18ac	DOWN2003SS	13.5143	0	-8.77135	8.82688e-19
H3K4me2_H3K18ac	DOWN2005SS	12.8005	0	-9.08265	5.29818e-20
H3K4me2_H3K14ac	DOWN2003SS	11.8831	0	-6.18061	3.19267e-10
H3K4me2_H3K14ac	DOWN2005SS	10.7204	0	-5.99042	1.04649e-09
H3K4me2_H2BK5ac	DOWN2003SS	19.3367	0	-13.1683	6.67772e-40
H3K4me2_H2BK5ac	DOWN2005SS	18.2589	0	-13.0491	3.21723e-39
H3K4me1_H3K36me3	DOWN2003SS	15.2775	0	-14.9586	6.84729e-51
H3K4me1_H3K36me3	DOWN2005SS	15.2042	0	-14.3495	5.3617e-47
H3K4me1_H3K27me3	DOWN2005SS	-11.8961	6.20361e-33	9.57138	0
H3K4me1_H3K27me3	DOWN2003SS	-12.2718	6.41817e-35	12.5485	0
H3K4me1_H3K18ac	DOWN2005SS	6.61729	1.82921e-11	-5.54002	1.51217e-08
H3K4me1_H3K18ac	DOWN2003SS	5.76771	4.01777e-09	-5.49175	1.98989e-08
H3K4me1_H3K14ac	DOWN2005SS	2.40758	0.00802922	-3.41947	0.000313715
H3K4me1_H3K14ac	DOWN2003SS	2.04052	0.0206493	-4.25591	1.041e-05
H3K4me1_H2BK5ac	DOWN2003SS	10.5715	0	-10.7741	2.28168e-27
H3K4me1_H2BK5ac	DOWN2005SS	10.2325	0	-10.741	3.26809e-27
H3K36me3_H3K27me3	DOWN2005SS	-19.3505	1.01024e-83	31.1061	0
H3K36me3_H3K27me3	DOWN2003SS	-19.8251	9.04023e-88	34.9556	0
H3K36me3_H3K18ac	DOWN2005SS	-11.3742	2.81076e-30	10.3526	0
H3K36me3_H3K18ac	DOWN2003SS	-11.702	6.2246e-32	10.6904	0
H3K36me3_H3K14ac	DOWN2005SS	-11.7964	2.03726e-32	12.2557	0
H3K36me3_H3K14ac	DOWN2003SS	-12.4225	9.86406e-36	12.7667	0
H3K36me3_H2BK5ac	DOWN2005SS	-5.96476	1.22501e-09	6.20049	2.81447e-10
H3K36me3_H2BK5ac	DOWN2003SS	-6.26671	1.84381e-10	5.89829	1.83647e-09
H3K27me3_H3K18ac	DOWN2003SS	23.4871	0	-14.4105	2.223e-47
H3K27me3_H3K18ac	DOWN2005SS	20.347	0	-13.9601	1.3661e-44
H3K27me3_H3K14ac	DOWN2003SS	17.5884	0	-13.7629	2.13081e-43
H3K27me3_H3K14ac	DOWN2005SS	14.8944	0	-12.4607	6.11215e-36
H3K27me3_H2BK5ac	DOWN2003SS	29.7823	0	-17.8999	5.90457e-72
H3K27me3_H2BK5ac	DOWN2005SS	26.7111	0	-16.9474	1.00652e-64
H3K18ac_H2BK5ac	DOWN2003SS	7.35595	9.4813e-14	-3.99539	3.22939e-05
H3K18ac_H2BK5ac	DOWN2005SS	6.95647	1.7446e-12	-3.4377	0.000293342
H3K14ac_H2BK5ac	DOWN2003SS	9.50937	0	-6.34665	1.10029e-10
H3K14ac_H2BK5ac	DOWN2005SS	8.9304	0	-6.6522	1.44372e-11
H2AK5ac_MeDip	DOWN2005SS	-2.95829	0.00154677	9.75388	0
H2AK5ac_MeDip	DOWN2003SS	-3.53742	0.00020203	7.30204	1.41664e-13
H2AK5ac_H4K91ac	DOWN2005SS	2.98407	0.0014222	3.6199	0.000147356
H2AK5ac_H4K20me1	DOWN2005SS	9.38064	0	-10.8819	7.02731e-28
H2AK5ac_H4K20me1	DOWN2003SS	6.70729	9.91363e-12	-8.36145	3.09765e-17
H2AK5ac_H3K9me3	DOWN2003SS	-6.51896	3.53981e-11	5.71093	5.61814e-09
H2AK5ac_H3K9me3	DOWN2005SS	-6.64846	1.48088e-11	8.35567	0
H2AK5ac_H3K9ac	DOWN2005SS	-2.20312	0.013793	5.59427	1.10778e-08
H2AK5ac_H3K9ac	DOWN2003SS	-4.98636	3.07643e-07	7.24731	2.12608e-13
H2AK5ac_H3K79me2	DOWN2005SS	6.2867	1.62144e-10	-3.29924	0.00048474
H2AK5ac_H3K79me2	DOWN2003SS	4.79684	8.05961e-07	-1.75508	0.0396228
H2AK5ac_H3K79me1	DOWN2005SS	11.7014	0	-18.934	2.99217e-80
H2AK5ac_H3K79me1	DOWN2003SS	8.36207	0	-12.0453	1.02646e-33
H2AK5ac_H3K4me3	DOWN2005SS	-9.17411	2.2767e-20	17.55	0
H2AK5ac_H3K4me3	DOWN2003SS	-10.9368	3.84115e-28	15.1066	0
H2AK5ac_H3K4me2	DOWN2003SS	-12.8648	3.55251e-38	16.1933	0
H2AK5ac_H3K4me2	DOWN2005SS	-13.124	1.19956e-39	22.4284	0
H2AK5ac_H3K36me3	DOWN2005SS	10.5305	0	-14.4819	7.88757e-48
H2AK5ac_H3K36me3	DOWN2003SS	5.89512	1.87207e-09	-7.36979	8.54502e-14
H2AK5ac_H3K27me3	DOWN2005SS	-3.42013	0.000312962	5.32797	4.96593e-08
H2AK5ac_H3K27me3	DOWN2003SS	-4.79927	7.96229e-07	5.53933	1.51819e-08
H2AK5ac_H3K14ac	DOWN2005SS	2.40792	0.0080218	2.37726	0.00872084

## Sheet: UPINTRON_Inc
Pair	Region	Mark1 Z-score	P-value Mark1	Mark2 Z-score	P-value Mark2
MeDip_H4K91ac	UP2003SS	6.99951	1.28431e-12	-9.74847	9.36302e-23
MeDip_H4K91ac	UP2005SS	6.26029	1.92129e-10	-11.6015	2.02352e-31
MeDip_H4K20me1	UP2003SS	6.55399	2.80092e-11	-7.61923	1.27594e-14
MeDip_H4K20me1	UP2005SS	5.56707	1.29527e-08	-8.53082	7.26561e-18
MeDip_H3K9ac	UP2003SS	3.52033	0.000215505	-2.76849	0.00281586
MeDip_H3K79me2	UP2003SS	5.76318	4.12725e-09	-3.95875	3.76715e-05
MeDip_H3K4me3	UP2003SS	-15.8488	7.16243e-57	25.5229	0
MeDip_H3K4me3	UP2005SS	-17.2591	4.77564e-67	26.281	0
MeDip_H3K4me2	UP2003SS	-10.4483	7.46137e-26	12.5798	0
MeDip_H3K4me2	UP2005SS	-12.0321	1.20435e-33	13.1724	0
MeDip_H3K4me1	UP2003SS	-7.34823	1.00426e-13	6.70342	1.01799e-11
MeDip_H3K4me1	UP2005SS	-9.30511	6.69246e-21	6.05046	7.22149e-10
MeDip_H3K36me3	UP2003SS	7.85933	1.88738e-15	-10.1005	2.7479e-24
MeDip_H3K36me3	UP2005SS	6.22375	2.42707e-10	-13.524	5.64008e-42
MeDip_H3K27me3	UP2005SS	-15.2638	6.65787e-53	21.8486	0
MeDip_H3K27me3	UP2003SS	-17.6042	1.14455e-69	24.1859	0
MeDip_H3K14ac	UP2003SS	-4.42687	4.78045e-06	5.70542	5.8029e-09
MeDip_H3K14ac	UP2005SS	-6.74923	7.43162e-12	7.82838	2.44249e-15
MeDip_H2BK5ac	UP2003SS	3.97835	3.46983e-05	-3.88528	5.11069e-05
H4K91ac_H3K9me3	UP2003SS	-9.65961	2.23791e-22	6.7799	6.01286e-12
H4K91ac_H3K9me3	UP2005SS	-11.1655	3.00766e-29	8.11883	2.22045e-16
H4K91ac_H3K9ac	UP2003SS	-6.84601	3.79685e-12	4.11125	1.96758e-05
H4K91ac_H3K9ac	UP2005SS	-7.86282	1.87792e-15	5.23664	8.17618e-08
H4K91ac_H3K79me2	UP2003SS	-4.15537	1.62378e-05	3.10449	0.000953043
H4K91ac_H3K79me2	UP2005SS	-7.46717	4.09674e-14	4.79705	8.05109e-07
H4K91ac_H3K79me1	UP2003SS	-12.3242	3.35347e-35	3.46443	0.000265683
H4K91ac_H3K79me1	UP2005SS	-15.2225	1.25335e-52	2.1471	0.0158927
H4K91ac_H3K4me3	UP2003SS	-19.9615	5.95573e-89	32.8524	0
H4K91ac_H3K4me3	UP2005SS	-21.4062	5.85102e-102	27.8256	0
H4K91ac_H3K4me2	UP2005SS	-17.7347	1.13144e-70	17.1763	0
H4K91ac_H3K4me2	UP2003SS	-17.8392	1.75484e-71	18.932	0
H4K91ac_H3K4me1	UP2003SS	-15.4989	1.76495e-54	12.6143	0
H4K91ac_H3K4me1	UP2005SS	-16.278	7.06831e-60	13.1741	0
H4K91ac_H3K27me3	UP2005SS	-18.5261	6.36428e-77	27.8627	0
H4K91ac_H3K27me3	UP2003SS	-20.8924	3.14144e-97	29.7161	0
H4K91ac_H3K18ac	UP2005SS	-12.6565	5.1475e-37	9.24431	0
H4K91ac_H3K18ac	UP2003SS	-14.5931	1.55456e-48	10.3488	0
H4K91ac_H3K14ac	UP2003SS	-13.1838	5.43739e-40	11.8276	0
H4K91ac_H3K14ac	UP2005SS	-15.0758	1.16882e-51	12.1026	0
H4K91ac_H2BK5ac	UP2003SS	-5.35244	4.33876e-08	3.1935	0.000702798
H4K91ac_H2BK5ac	UP2005SS	-9.85901	3.13308e-23	6.39238	8.166e-11
H4K20me1_H3K9me3	UP2003SS	-7.35222	9.74713e-14	6.54213	3.03236e-11
H4K20me1_H3K9me3	UP2005SS	-9.91769	1.74359e-23	7.33559	1.10356e-13
H4K20me1_H3K9ac	UP2003SS	-3.93747	4.11719e-05	3.88516	5.11305e-05
H4K20me1_H3K9ac	UP2005SS	-5.94102	1.41629e-09	4.41433	5.0662e-06
H4K20me1_H3K79me2	UP2003SS	-2.01422	0.0219935	2.57789	0.00497024
H4K20me1_H3K79me2	UP2005SS	-6.05436	7.04898e-10	3.84255	6.08813e-05
H4K20me1_H3K4me3	UP2003SS	-19.4097	3.19475e-84	30.4103	0
H4K20me1_H3K4me3	UP2005SS	-21.0068	2.83912e-98	28.103	0
H4K20me1_H3K4me2	UP2003SS	-16.4267	6.15486e-61	17.4324	0
H4K20me1_H3K4me2	UP2005SS	-17.4812	9.97166e-69	16.0924	0
H4K20me1_H3K4me1	UP2003SS	-13.2715	1.69458e-40	11.871	0
H4K20me1_H3K4me1	UP2005SS	-14.9875	4.42935e-51	11.7129	0
H4K20me1_H3K36me3	UP2003SS	2.05474	0.0199522	-1.81462	0.0347911
H4K20me1_H3K27me3	UP2005SS	-18.1746	4.10046e-74	26.9678	0
H4K20me1_H3K27me3	UP2003SS	-20.5879	1.76215e-94	30.0691	0
H4K20me1_H3K18ac	UP2005SS	-11.2649	9.78218e-30	7.60578	1.42109e-14
H4K20me1_H3K18ac	UP2003SS	-11.7823	2.40749e-32	9.4392	0
H4K20me1_H3K14ac	UP2003SS	-11.7118	5.54684e-32	10.9388	0
H4K20me1_H3K14ac	UP2005SS	-13.8014	1.24928e-43	11.3489	0
H4K20me1_H2BK5ac	UP2003SS	-4.09864	2.07792e-05	2.00633	0.0224105
H4K20me1_H2BK5ac	UP2005SS	-8.63748	2.87343e-18	4.97854	3.20333e-07
H3K9me3_H3K9ac	UP2005SS	3.1593	0.000790748	-4.26298	1.00858e-05
H3K9me3_H3K9ac	UP2003SS	2.78213	0.00270013	-3.32496	0.000442156
H3K9me3_H3K79me2	UP2003SS	5.36343	4.08282e-08	-4.15675	1.61403e-05
H3K9me3_H3K79me2	UP2005SS	3.30497	0.000474926	-4.26297	1.00864e-05
H3K9me3_H3K4me3	UP2003SS	-16.6009	3.43064e-62	23.3154	0
H3K9me3_H3K4me3	UP2005SS	-16.6389	1.82245e-62	21.36	0
H3K9me3_H3K4me2	UP2003SS	-9.97164	1.01429e-23	14.6047	0
H3K9me3_H3K4me2	UP2005SS	-11.0182	1.56073e-28	11.0152	0
H3K9me3_H3K4me1	UP2005SS	-7.28971	1.55317e-13	5.46693	2.28949e-08
H3K9me3_H3K4me1	UP2003SS	-7.36355	8.95407e-14	6.9	2.60014e-12
H3K9me3_H3K36me3	UP2003SS	8.10026	2.22045e-16	-9.25413	1.07989e-20
H3K9me3_H3K36me3	UP2005SS	7.91978	1.22125e-15	-12.0629	8.29049e-34
H3K9me3_H3K27me3	UP2005SS	-14.868	2.65747e-50	18.3538	0
H3K9me3_H3K27me3	UP2003SS	-17.69	2.50354e-70	25.4607	0
H3K9me3_H3K18ac	UP2003SS	-3.92902	4.26471e-05	4.21816	1.2315e-05
H3K9me3_H3K14ac	UP2003SS	-4.62939	1.83371e-06	6.07303	6.27605e-10
H3K9me3_H3K14ac	UP2005SS	-5.932	1.49629e-09	6.13005	4.39256e-10
H3K9me3_H2BK5ac	UP2003SS	4.42157	4.89931e-06	-3.47349	0.000256871
H3K9ac_H3K79me1	UP2005SS	-4.38561	5.78293e-06	-5.32434	5.06603e-08
H3K9ac_H3K79me1	UP2003SS	-4.67332	1.48187e-06	-3.71703	0.000100787
H3K9ac_H3K4me3	UP2003SS	-17.812	2.85387e-71	28.0123	0
H3K9ac_H3K4me3	UP2005SS	-18.8642	1.12333e-79	22.0373	0
H3K9ac_H3K4me2	UP2003SS	-13.6301	1.32639e-42	15.7513	0
H3K9ac_H3K4me2	UP2005SS	-13.7259	3.55279e-43	14.3938	0
H3K9ac_H3K4me1	UP2003SS	-10.7988	1.74305e-27	8.17869	1.11022e-16
H3K9ac_H3K4me1	UP2005SS	-11.2814	8.10986e-30	7.77983	3.66374e-15
H3K9ac_H3K36me3	UP2005SS	5.74989	4.46514e-09	-8.51406	8.39724e-18
H3K9ac_H3K36me3	UP2003SS	5.53416	1.56358e-08	-6.108	5.04431e-10
H3K9ac_H3K27me3	UP2005SS	-15.7752	2.30512e-56	23.9104	0
H3K9ac_H3K27me3	UP2003SS	-19.042	3.831e-81	25.1398	0
H3K9ac_H3K18ac	UP2005SS	-4.96683	3.40284e-07	4.37434	6.09016e-06
H3K9ac_H3K18ac	UP2003SS	-7.00057	1.27462e-12	7.20763	2.84661e-13
H3K9ac_H3K14ac	UP2003SS	-8.45017	1.45439e-17	6.9536	1.78046e-12
H3K9ac_H3K14ac	UP2005SS	-10.0364	5.27269e-24	8.02291	5.55112e-16
H3K79me2_H3K79me1	UP2005SS	-2.31624	0.0102726	-2.17908	0.0146628
H3K79me2_H3K4me3	UP2003SS	-18.5339	5.49713e-77	29.5303	0
H3K79me2_H3K4me3	UP2005SS	-18.6022	1.54229e-77	26.2331	0
H3K79me2_H3K4me2	UP2005SS	-14.0003	7.76121e-45	15.0203	0
H3K79me2_H3K4me2	UP2003SS	-14.9239	1.15249e-50	16.1442	0
H3K79me2_H3K4me1	UP2003SS	-11.6704	9.02741e-32	10.6552	0
H3K79me2_H3K4me1	UP2005SS	-11.8156	1.62152e-32	7.66315	9.10383e-15
H3K79me2_H3K36me3	UP2005SS	4.86366	5.76183e-07	-8.28435	5.93798e-17
H3K79me2_H3K36me3	UP2003SS	4.67193	1.49192e-06	-3.65465	0.000128767
H3K79me2_H3K27me3	UP2005SS	-16.1454	6.11927e-59	22.5075	0
H3K79me2_H3K27me3	UP2003SS	-19.8434	6.28122e-88	29.7783	0
H3K79me2_H3K18ac	UP2005SS	-5.58181	1.19014e-08	3.90029	4.80393e-05
H3K79me2_H3K18ac	UP2003SS	-8.74297	1.13526e-18	9.12537	0
H3K79me2_H3K14ac	UP2005SS	-9.03316	8.33912e-20	9.90636	0
H3K79me2_H3K14ac	UP2003SS	-9.91764	1.7446e-23	8.81321	0
H3K79me2_H2BK5ac	UP2005SS	-2.27211	0.01154	1.90067	0.0286724
H3K79me1_H3K4me3	UP2003SS	-19.9381	9.51689e-89	23.3765	0
H3K79me1_H3K4me3	UP2005SS	-20.8121	1.68186e-96	24.4918	0
H3K79me1_H3K4me2	UP2003SS	-16.42	6.88168e-61	12.0127	0
H3K79me1_H3K4me2	UP2005SS	-17.289	2.84489e-67	12.6842	0
H3K79me1_H3K4me1	UP2003SS	-11.5006	6.54907e-31	8.92768	0
H3K79me1_H3K4me1	UP2005SS	-13.7447	2.73836e-43	8.54249	0
H3K79me1_H3K36me3	UP2003SS	3.49923	0.000233301	-13.5008	7.73215e-42
H3K79me1_H3K36me3	UP2005SS	2.2942	0.0108895	-15.8558	6.40608e-57
H3K79me1_H3K27me3	UP2005SS	-18.2206	1.77018e-74	22.4961	0
H3K79me1_H3K27me3	UP2003SS	-20.0204	1.82992e-89	28.603	0
H3K79me1_H3K18ac	UP2003SS	-11.1907	2.26438e-29	3.94427	4.00216e-05
H3K79me1_H3K14ac	UP2003SS	-10.1909	1.08814e-24	6.207	2.70036e-10
H3K79me1_H3K14ac	UP2005SS	-12.8586	3.84755e-38	7.74683	4.66294e-15
H3K79me1_H2BK5ac	UP2005SS	-7.60573	1.41653e-14	-2.23803	0.0126096
H3K4me3_H3K4me2	UP2003SS	17.3027	0	-5.87355	2.13285e-09
H3K4me3_H3K4me2	UP2005SS	10.3218	0	-6.42159	6.74299e-11
H3K4me3_H3K4me1	UP2003SS	13.2233	0	-11.9737	2.44137e-33
H3K4me3_H3K4me1	UP2005SS	11.8281	0	-12.5554	1.85754e-36
H3K4me3_H3K36me3	UP2003SS	32.8563	0	-19.9806	4.06218e-89
H3K4me3_H3K36me3	UP2005SS	28.1955	0	-21.1677	9.47899e-100
H3K4me3_H3K27me3	UP2005SS	-2.71284	0.00333549	-4.58093	2.31459e-06
H3K4me3_H3K27me3	UP2003SS	-8.69728	1.69963e-18	-7.74522	4.77085e-15
H3K4me3_H3K18ac	UP2003SS	20.1361	0	-13.2557	2.08981e-40
H3K4me3_H3K18ac	UP2005SS	17.8689	0	-17.0546	1.61535e-65
H3K4me3_H3K14ac	UP2003SS	18.7191	0	-13.8432	6.99353e-44
H3K4me3_H3K14ac	UP2005SS	17.8203	0	-11.4249	1.56946e-30
H3K4me3_H2BK5ac	UP2003SS	31.7474	0	-17.5943	1.36103e-69
H3K4me3_H2BK5ac	UP2005SS	22.6568	0	-17.2887	2.8604e-67
H3K4me2_H3K4me1	UP2005SS	6.41637	6.9782e-11	-4.09628	2.09918e-05
H3K4me2_H3K4me1	UP2003SS	6.17895	3.22656e-10	2.18394	0.0144832	SACS1
H3K4me2_H3K36me3	UP2003SS	18.2925	0	-17.8023	3.38996e-71
H3K4me2_H3K36me3	UP2005SS	16.5702	0	-18.0475	4.12681e-73
H3K4me2_H3K27me3	UP2005SS	-6.38812	8.39661e-11	6.52789	3.33505e-11
H3K4me2_H3K27me3	UP2003SS	-11.7187	5.11167e-32	4.88324	5.21785e-07
H3K4me2_H3K18ac	UP2005SS	12.5968	0	-9.55757	6.02764e-22
H3K4me2_H3K18ac	UP2003SS	7.78162	3.55271e-15	-7.45463	4.50587e-14
H3K4me2_H3K14ac	UP2003SS	7.11602	5.55445e-13	-6.06027	6.7946e-10
H3K4me2_H3K14ac	UP2005SS	5.88855	1.94801e-09	-5.30843	5.52868e-08
H3K4me2_H2BK5ac	UP2003SS	15.0934	0	-14.0365	4.66244e-45
H3K4me2_H2BK5ac	UP2005SS	12.6305	0	-12.1507	2.84326e-34
H3K4me1_H3K36me3	UP2005SS	13.2846	0	-16.7714	1.97649e-63
H3K4me1_H3K36me3	UP2003SS	13.0438	0	-15.4061	7.4423e-54
H3K4me1_H3K27me3	UP2005SS	-11.1014	6.17363e-29	10.1573	0
H3K4me1_H3K27me3	UP2003SS	-13.3268	8.08673e-41	12.7299	0
H3K4me1_H3K18ac	UP2005SS	4.06544	2.39707e-05	-7.26045	1.92899e-13
H3K4me1_H3K18ac	UP2003SS	4.05157	2.5438e-05	-3.00841	0.00131307
H3K4me1_H2BK5ac	UP2003SS	9.19997	0	-11.3	6.5583e-30
H3K4me1_H2BK5ac	UP2005SS	7.19945	3.02314e-13	-8.62084	3.32333e-18
H3K36me3_H3K27me3	UP2005SS	-18.4061	5.86399e-76	27.2027	0
H3K36me3_H3K27me3	UP2003SS	-20.8816	3.93551e-97	30.6094	0
H3K36me3_H3K18ac	UP2005SS	-13.8023	1.23496e-43	8.83466	0
H3K36me3_H3K18ac	UP2003SS	-14.3981	2.66082e-47	10.1747	0
H3K36me3_H3K14ac	UP2003SS	-13.6328	1.27875e-42	11.2856	0
H3K36me3_H3K14ac	UP2005SS	-15.7534	3.25537e-56	11.655	0
H3K36me3_H2BK5ac	UP2003SS	-5.52753	1.62385e-08	4.39582	5.51765e-06
H3K36me3_H2BK5ac	UP2005SS	-11.006	1.78693e-28	6.10524	5.13227e-10
H3K27me3_H3K18ac	UP2005SS	19.5326	0	-14.21	3.96862e-46
H3K27me3_H3K18ac	UP2003SS	15.1195	0	-15.862	5.80502e-57
H3K27me3_H3K14ac	UP2003SS	18.507	0	-15.4345	4.79775e-54
H3K27me3_H3K14ac	UP2005SS	16.153	0	-9.74314	9.86837e-23
H3K27me3_H2BK5ac	UP2003SS	22.9213	0	-19.9494	7.58879e-89
H3K27me3_H2BK5ac	UP2005SS	21.464	0	-15.0582	1.52433e-51
H3K18ac_H3K14ac	UP2005SS	-5.23574	8.21624e-08	5.15274	1.28353e-07
H3K18ac_H2BK5ac	UP2003SS	8.70053	0	-7.27302	1.75771e-13
H3K18ac_H2BK5ac	UP2005SS	1.66587	0.04787	-3.04929	0.00114691
H3K14ac_H2BK5ac	UP2003SS	8.02502	5.55112e-16	-9.03695	8.05535e-20
H3K14ac_H2BK5ac	UP2005SS	6.76873	6.4958e-12	-7.67175	8.48311e-15
H2AK5ac_MeDip	UP2003SS	-4.40342	5.328e-06	5.30132	5.74847e-08
H2AK5ac_H4K20me1	UP2005SS	8.35779	0	-12.8039	7.7944e-38
H2AK5ac_H4K20me1	UP2003SS	7.47145	3.9635e-14	-10.2875	4.01305e-25
H2AK5ac_H3K9me3	UP2003SS	-6.11037	4.96997e-10	7.07786	7.3197e-13
H2AK5ac_H3K9ac	UP2003SS	-2.05418	0.0199792	3.09956	0.000969029
H2AK5ac_H3K79me2	UP2005SS	6.386	8.51379e-11	-4.57409	2.39145e-06
H2AK5ac_H3K79me2	UP2003SS	3.84836	5.94545e-05	-3.5459	0.000195639
H2AK5ac_H3K79me1	UP2005SS	9.67946	0	-17.3409	1.15567e-67
H2AK5ac_H3K79me1	UP2003SS	8.04954	4.44089e-16	-11.9525	3.15178e-33
H2AK5ac_H3K4me3	UP2003SS	-8.41937	1.8925e-17	11.2386	0
H2AK5ac_H3K4me3	UP2005SS	-9.9704	1.02699e-23	6.22906	2.34621e-10
H2AK5ac_H3K4me2	UP2005SS	-9.65778	2.27823e-22	11.3833	0
H2AK5ac_H3K4me2	UP2003SS	-11.0056	1.79623e-28	15.0169	0
H2AK5ac_H3K36me3	UP2005SS	9.61862	0	-16.2771	7.17969e-60
H2AK5ac_H3K36me3	UP2003SS	6.71822	9.19764e-12	-8.83659	4.93435e-19
H2AK5ac_H3K27me3	UP2003SS	-7.25243	2.04684e-13	5.22077	8.9092e-08
H2AK5ac_H3K27me3	UP2005SS	-8.62702	3.14843e-18	1.96162	0.0249034

## Sheet: EXON_Inc
Pair	Region	Mark1 Z-score	P-value Mark1	Mark2 Z-score	P-value Mark2
MeDip_H4K91ac	Exon2	4.96388	3.45494e-07	-4.61472	1.96813e-06
MeDip_H4K20me1	Exon2	3.76228	8.4187e-05	-4.87954	5.31663e-07
MeDip_H3K79me1	Exon2	-7.10928	5.83246e-13	-6.64163	1.55117e-11
MeDip_H3K4me3	Exon2	-17.0876	9.17423e-66	25.2519	0
MeDip_H3K4me2	Exon2	-12.0132	1.51424e-33	14.6014	0
MeDip_H3K4me1	Exon2	-10.5332	3.03511e-26	8.51258	0
MeDip_H3K36me3	Exon2	5.30395	5.66625e-08	-7.15325	4.23727e-13
MeDip_H3K27me3	Exon2	-17.1429	3.55115e-66	25.4359	0
MeDip_H3K14ac	Exon2	-7.56529	1.93495e-14	7.15516	4.17888e-13
MeDip_H2BK5ac	Exon2	-1.66271	0.048185	2.0458	0.0203882
H4K91ac_H3K9me3	Exon2	-6.15966	3.64505e-10	5.637	8.65189e-09
H4K91ac_H3K9ac	Exon2	-6.63988	1.5697e-11	4.77542	8.96677e-07
H4K91ac_H3K79me2	Exon2	-3.00929	0.00130927	3.65229	0.000129958
H4K91ac_H3K4me3	Exon2	-18.6439	7.08063e-78	25.4326	0
H4K91ac_H3K4me2	Exon2	-15.0635	1.4069e-51	15.9136	0
H4K91ac_H3K4me1	Exon2	-14.8512	3.41845e-50	10.9984	0
H4K91ac_H3K27me3	Exon2	-18.1378	8.01026e-74	27.1991	0
H4K91ac_H3K18ac	Exon2	-12.1472	2.96959e-34	8.83768	0
H4K91ac_H3K14ac	Exon2	-11.758	3.21064e-32	9.59543	0
H4K91ac_H2BK5ac	Exon2	-6.85894	3.46869e-12	5.38295	3.66365e-08
H4K20me1_H3K9me3	Exon2	-6.34398	1.11949e-10	5.07022	1.98674e-07
H4K20me1_H3K9ac	Exon2	-6.53903	3.09588e-11	3.87052	5.43026e-05
H4K20me1_H3K79me2	Exon2	-2.48702	0.00644092	2.99112	0.00138976
H4K20me1_H3K4me3	Exon2	-18.0992	1.61636e-73	27	0
H4K20me1_H3K4me2	Exon2	-14.9384	9.27258e-51	15.5197	0
H4K20me1_H3K4me1	Exon2	-14.4936	6.64577e-48	10.917	0
H4K20me1_H3K36me3	Exon2	1.77905	0.0376159	-1.81131	0.0350463
H4K20me1_H3K27me3	Exon2	-18.0442	4.38091e-73	26.4417	0
H4K20me1_H3K18ac	Exon2	-12.326	3.28151e-35	8.30074	0
H4K20me1_H3K14ac	Exon2	-11.2077	1.86899e-29	9.02532	0
H4K20me1_H2BK5ac	Exon2	-7.28693	1.58552e-13	4.50238	3.35987e-06
H3K9me3_H3K79me2	Exon2	3.28127	0.000516705	-2.38338	0.0085772
H3K9me3_H3K79me1	Exon2	-4.46326	4.03608e-06	-8.17647	1.46135e-16
H3K9me3_H3K4me3	Exon2	-16.161	4.74709e-59	22.6545	0
H3K9me3_H3K4me2	Exon2	-11.1166	5.20717e-29	13.1118	0
H3K9me3_H3K4me1	Exon2	-9.21912	1.49774e-20	7.59378	1.55431e-14
H3K9me3_H3K36me3	Exon2	5.93322	1.48529e-09	-9.37411	3.48806e-21
H3K9me3_H3K27me3	Exon2	-16.7575	2.49449e-63	20.356	0
H3K9me3_H3K18ac	Exon2	-3.90133	4.78336e-05	4.58934	2.22329e-06
H3K9me3_H3K14ac	Exon2	-6.28538	1.63523e-10	6.3239	1.2752e-10
H3K9ac_H3K79me1	Exon2	-7.11151	5.73901e-13	-8.28187	6.0627e-17
H3K9ac_H3K4me3	Exon2	-16.4548	3.87212e-61	22.9922	0
H3K9ac_H3K4me2	Exon2	-12.889	2.59448e-38	12.0773	0
H3K9ac_H3K4me1	Exon2	-11.1326	4.35305e-29	7.31022	1.33338e-13
H3K9ac_H3K36me3	Exon2	6.03716	7.84265e-10	-8.4584	1.35535e-17
H3K9ac_H3K27me3	Exon2	-16.4811	2.50719e-61	22.9836	0
H3K9ac_H3K18ac	Exon2	-6.70942	9.76992e-12	4.26464	1.00114e-05
H3K9ac_H3K14ac	Exon2	-8.51917	8.03509e-18	5.0318	2.42949e-07
H3K79me2_H3K79me1	Exon2	-8.148	1.84993e-16	-2.29673	0.010817
H3K79me2_H3K4me3	Exon2	-17.1981	1.37177e-66	26.4239	0
H3K79me2_H3K4me2	Exon2	-13.544	4.299e-42	14.4555	0
H3K79me2_H3K4me1	Exon2	-12.5375	2.32671e-36	9.33531	0
H3K79me2_H3K36me3	Exon2	4.03791	2.69644e-05	-5.3155	5.3182e-08
H3K79me2_H3K27me3	Exon2	-17.2789	3.3904e-67	23.9127	0
H3K79me2_H3K18ac	Exon2	-8.00736	5.85982e-16	7.20913	2.81553e-13
H3K79me2_H3K14ac	Exon2	-9.44335	1.8052e-21	7.42932	5.4623e-14
H3K79me2_H2BK5ac	Exon2	-3.66226	0.000125001	2.90738	0.00182235
H3K79me1_H3K4me3	Exon2	-21.0154	2.37001e-98	21.0235	0
H3K79me1_H3K4me2	Exon2	-16.3239	3.3343e-60	8.51957	0
H3K79me1_H3K4me1	Exon2	-16.493	2.05853e-61	6.89167	2.75713e-12
H3K79me1_H3K27me3	Exon2	-20.3591	1.92776e-92	22.4564	0
H3K79me1_H3K14ac	Exon2	-12.4642	5.85118e-36	2.73688	0.00310121
H3K79me1_H2BK5ac	Exon2	-9.35405	4.21753e-21	-4.77482	8.99318e-07
H3K4me3_H3K4me2	Exon2	6.15967	3.64473e-10	-6.59253	2.16194e-11
H3K4me3_H3K4me1	Exon2	11.31	0	-10.6493	8.78394e-27
H3K4me3_H3K36me3	Exon2	27.0915	0	-18.9247	3.56916e-80
H3K4me3_H3K27me3	Exon2	-2.82247	0.0023828	-2.45055	0.00713183
H3K4me3_H3K18ac	Exon2	18.1768	0	-13.6208	1.5069e-42
H3K4me3_H3K14ac	Exon2	16.1217	0	-11.3344	4.43028e-30
H3K4me3_H2BK5ac	Exon2	20.4099	0	-15.7609	2.88862e-56
H3K4me2_H3K4me1	Exon2	4.71572	1.20427e-06	-4.02423	2.85805e-05
H3K4me2_H3K36me3	Exon2	16.1587	0	-15.6891	8.9758e-56
H3K4me2_H3K27me3	Exon2	-7.60896	1.38158e-14	5.9031	1.7837e-09
H3K4me2_H3K18ac	Exon2	10.207	0	-8.34558	3.54317e-17
H3K4me2_H3K14ac	Exon2	7.43202	5.35127e-14	-5.5254	1.64368e-08
H3K4me2_H2BK5ac	Exon2	11.5167	0	-11.5019	6.44945e-31
H3K4me1_H3K36me3	Exon2	11.6607	0	-15.6141	2.91618e-55
H3K4me1_H3K27me3	Exon2	-11.1941	2.17834e-29	11.1777	0
H3K4me1_H3K18ac	Exon2	5.32546	5.0349e-08	-4.84947	6.18955e-07
H3K4me1_H3K14ac	Exon2	1.71552	0.0431247	-2.40556	0.00807394
H3K4me1_H2BK5ac	Exon2	6.33851	1.15996e-10	-8.9962	1.16836e-19
H3K36me3_H3K27me3	Exon2	-18.3953	7.16401e-76	26.7658	0
H3K36me3_H3K18ac	Exon2	-15.7012	7.42586e-56	8.87264	0
H3K36me3_H3K14ac	Exon2	-12.8182	6.48741e-38	9.50074	0
H3K36me3_H2BK5ac	Exon2	-8.97668	1.39533e-19	6.07097	6.35708e-10
H3K27me3_H3K18ac	Exon2	16.0972	0	-14.378	3.55529e-47
H3K27me3_H3K14ac	Exon2	17.6252	0	-11.8822	7.32092e-33
H3K27me3_H2BK5ac	Exon2	17.3015	0	-16.4102	8.0772e-61
H3K18ac_H3K14ac	Exon2	-3.05772	0.00111515	2.19258	0.0141689
H3K18ac_H2BK5ac	Exon2	3.26273	0.000551731	-3.8635	5.58873e-05
H3K14ac_H2BK5ac	Exon2	5.77003	3.96284e-09	-5.8467	2.50716e-09
H2AK5ac_H4K20me1	Exon2	8.50908	0	-10.4437	7.82533e-26
H2AK5ac_H3K9me3	Exon2	-7.61852	1.28302e-14	2.82161	0.00238916
H2AK5ac_H3K9ac	Exon2	-3.70141	0.000107201	4.20818	1.2872e-05
H2AK5ac_H3K79me1	Exon2	8.74232	0	-13.4376	1.82116e-41
H2AK5ac_H3K4me3	Exon2	-11.8919	6.52244e-33	9.83928	0
H2AK5ac_H3K4me2	Exon2	-15.5049	1.60738e-54	13.5019	0
H2AK5ac_H3K36me3	Exon2	7.91371	1.22125e-15	-13.2206	3.33737e-40
H2AK5ac_H3K27me3	Exon2	-7.01419	1.15639e-12	3.68701	0.00011345

## Sheet: DOWNINT_Inc
Pair	Region	Mark1 Z-score	P-value Mark1	Mark2 Z-score	P-value Mark2
MeDip_H4K91ac	DOWN2005SS	5.65955	7.58871e-09	-9.46375	1.48545e-21
MeDip_H4K91ac	DOWN2003SS	5.31428	5.35392e-08	-8.1895	1.31152e-16
MeDip_H4K20me1	DOWN2005SS	3.93057	4.23732e-05	-7.71594	6.00458e-15
MeDip_H4K20me1	DOWN2003SS	3.5628	0.00018346	-6.2269	2.37883e-10
MeDip_H3K9me3	DOWN2005SS	0.580573	0.0408515	0.186153	0.0401623	SACS2
MeDip_H3K79me1	DOWN2005SS	-3.11117	0.000931734	-5.04782	2.23437e-07
MeDip_H3K79me1	DOWN2003SS	-3.31428	0.000459397	-6.51444	3.64801e-11
MeDip_H3K4me3	DOWN2005SS	-16.6967	6.92201e-63	24.2657	0
MeDip_H3K4me3	DOWN2003SS	-18.3385	2.03846e-75	27.1261	0
MeDip_H3K4me2	DOWN2003SS	-11.1643	3.04713e-29	12.3787	0
MeDip_H3K4me2	DOWN2005SS	-11.2029	1.97311e-29	11.6416	0
MeDip_H3K4me1	DOWN2005SS	-9.92361	1.6432e-23	8.96913	0
MeDip_H3K4me1	DOWN2003SS	-10.6913	5.58681e-27	9.74278	0
MeDip_H3K36me3	DOWN2005SS	5.22472	8.72109e-08	-8.71038	1.51427e-18
MeDip_H3K36me3	DOWN2003SS	4.64889	1.66861e-06	-7.7593	4.26984e-15
MeDip_H3K27me3	DOWN2003SS	-15.5281	1.11979e-54	22.6961	0
MeDip_H3K27me3	DOWN2005SS	-15.8669	5.36752e-57	22.7946	0
MeDip_H3K14ac	DOWN2005SS	-5.75532	4.32389e-09	5.11971	1.53004e-07
MeDip_H3K14ac	DOWN2003SS	-6.08203	5.93354e-10	5.38335	3.65565e-08
H4K91ac_H4K20me1	DOWN2003SS	-1.70735	0.0438787	1.96305	0.02482
H4K91ac_H3K9me3	DOWN2005SS	-9.48445	1.21835e-21	5.96425	1.22882e-09
H4K91ac_H3K9me3	DOWN2003SS	-9.88677	2.37565e-23	6.27416	1.75765e-10
H4K91ac_H3K9ac	DOWN2003SS	-7.35843	9.30446e-14	4.75497	9.92398e-07
H4K91ac_H3K9ac	DOWN2005SS	-8.93082	2.11431e-19	5.48887	2.02259e-08
H4K91ac_H3K79me2	DOWN2003SS	-5.01029	2.71736e-07	4.18151	1.44791e-05
H4K91ac_H3K79me2	DOWN2005SS	-7.3313	1.13962e-13	4.76412	9.48421e-07
H4K91ac_H3K79me1	DOWN2005SS	-19.6203	5.1908e-86	3.37849	0.000364424
H4K91ac_H3K4me3	DOWN2005SS	-19.4575	1.25814e-84	25.8325	0
H4K91ac_H3K4me3	DOWN2003SS	-20.3301	3.48326e-92	28.6057	0
H4K91ac_H3K4me2	DOWN2003SS	-17.0988	7.57954e-66	15.4455	0
H4K91ac_H3K4me2	DOWN2005SS	-17.3676	7.26211e-68	15.0713	0
H4K91ac_H3K4me1	DOWN2003SS	-16.7132	5.24993e-63	14.1397	0
H4K91ac_H3K4me1	DOWN2005SS	-16.9945	4.5073e-65	13.8304	0
H4K91ac_H3K27me3	DOWN2003SS	-17.9675	1.74938e-72	24.2729	0
H4K91ac_H3K27me3	DOWN2005SS	-18.401	6.45098e-76	24.9349	0
H4K91ac_H3K18ac	DOWN2003SS	-12.8089	7.30648e-38	9.12171	0
H4K91ac_H3K18ac	DOWN2005SS	-13.6739	7.27279e-43	8.28943	1.11022e-16
H4K91ac_H3K14ac	DOWN2003SS	-15.5166	1.33962e-54	10.0694	0
H4K91ac_H3K14ac	DOWN2005SS	-16.2768	7.21014e-60	10.1217	0
H4K91ac_H2BK5ac	DOWN2005SS	-7.95707	8.80826e-16	4.56523	2.49472e-06
H4K91ac_H2BK5ac	DOWN2003SS	-8.81545	5.96034e-19	5.60736	1.0272e-08
H4K20me1_H3K9me3	DOWN2003SS	-6.92685	2.15158e-12	5.29754	5.86861e-08
H4K20me1_H3K9me3	DOWN2005SS	-6.93701	2.00245e-12	5.1894	1.05488e-07
H4K20me1_H3K9ac	DOWN2003SS	-5.28437	6.30689e-08	3.11219	0.000928528
H4K20me1_H3K9ac	DOWN2005SS	-6.6271	1.71171e-11	4.54289	2.77436e-06
H4K20me1_H3K79me2	DOWN2003SS	-3.26619	0.000545022	2.49057	0.006377
H4K20me1_H3K79me2	DOWN2005SS	-5.29471	5.96038e-08	3.63754	0.000137625
H4K20me1_H3K4me3	DOWN2005SS	-18.8881	7.13937e-80	24.7345	0
H4K20me1_H3K4me3	DOWN2003SS	-19.815	1.10549e-87	28.0952	0
H4K20me1_H3K4me2	DOWN2003SS	-15.8418	8.01479e-57	14.4533	0
H4K20me1_H3K4me2	DOWN2005SS	-16.2592	9.61191e-60	14.209	0
H4K20me1_H3K4me1	DOWN2003SS	-15.1849	2.22547e-52	13.3332	0
H4K20me1_H3K4me1	DOWN2005SS	-15.4003	8.15102e-54	13.1314	0
H4K20me1_H3K27me3	DOWN2003SS	-17.5556	2.69584e-69	24.7495	0
H4K20me1_H3K27me3	DOWN2005SS	-17.8241	2.29653e-71	25.6201	0
H4K20me1_H3K18ac	DOWN2003SS	-10.1815	1.19873e-24	8.33351	0
H4K20me1_H3K18ac	DOWN2005SS	-11.0323	1.33472e-28	7.57348	1.82077e-14
H4K20me1_H3K14ac	DOWN2003SS	-12.6423	6.17346e-37	9.24808	0
H4K20me1_H3K14ac	DOWN2005SS	-13.3193	8.93961e-41	9.6276	0
H4K20me1_H2BK5ac	DOWN2005SS	-6.24368	2.13695e-10	2.55643	0.00528755
H4K20me1_H2BK5ac	DOWN2003SS	-6.55157	2.84681e-11	3.77538	7.98819e-05
H3K9me3_H3K79me2	DOWN2003SS	3.1199	0.00090456	-2.9167	0.00176878
H3K9me3_H3K79me1	DOWN2005SS	-3.07973	0.00103594	-4.79944	7.95539e-07
H3K9me3_H3K4me3	DOWN2005SS	-17.1034	6.99716e-66	20.9937	0
H3K9me3_H3K4me3	DOWN2003SS	-18.4124	5.22691e-76	22.2153	0
H3K9me3_H3K4me2	DOWN2005SS	-10.6156	1.26065e-26	13.4491	0
H3K9me3_H3K4me2	DOWN2003SS	-10.6837	6.06695e-27	12.002	0
H3K9me3_H3K4me1	DOWN2005SS	-10.0998	2.76712e-24	9.50842	0
H3K9me3_H3K4me1	DOWN2003SS	-10.1879	1.1226e-24	10.1225	0
H3K9me3_H3K36me3	DOWN2005SS	6.33935	1.15369e-10	-7.72786	5.46827e-15
H3K9me3_H3K36me3	DOWN2003SS	6.15303	3.8008e-10	-8.55667	5.80865e-18
H3K9me3_H3K27me3	DOWN2003SS	-15.7619	2.84641e-56	19.2266	0
H3K9me3_H3K27me3	DOWN2005SS	-16.0722	1.99745e-58	20.3822	0
H3K9me3_H3K18ac	DOWN2005SS	-3.08387	0.00102162	3.51752	0.000217797
H3K9me3_H3K18ac	DOWN2003SS	-4.00718	3.07243e-05	3.68573	0.000114025
H3K9me3_H3K14ac	DOWN2003SS	-5.03482	2.39149e-07	5.39682	3.39159e-08
H3K9me3_H3K14ac	DOWN2005SS	-5.69592	6.13556e-09	5.64752	8.13876e-09
H3K9ac_H3K79me1	DOWN2005SS	-4.68559	1.39578e-06	-5.18368	1.08777e-07
H3K9ac_H3K79me1	DOWN2003SS	-4.85908	5.89666e-07	-5.80899	3.14245e-09
H3K9ac_H3K4me3	DOWN2005SS	-17.0567	1.55909e-65	20.6914	0
H3K9ac_H3K4me3	DOWN2003SS	-18.3125	3.28619e-75	24.5835	0
H3K9ac_H3K4me2	DOWN2005SS	-13.6147	1.63797e-42	9.77708	0
H3K9ac_H3K4me2	DOWN2003SS	-13.7323	3.2512e-43	10.4281	0
H3K9ac_H3K4me1	DOWN2005SS	-12.3187	3.59316e-35	8.08101	3.33067e-16
H3K9ac_H3K4me1	DOWN2003SS	-12.5561	1.84117e-36	9.6053	0
H3K9ac_H3K36me3	DOWN2005SS	5.68532	6.52856e-09	-7.19447	3.13508e-13
H3K9ac_H3K36me3	DOWN2003SS	5.56503	1.31052e-08	-5.65228	7.91657e-09
H3K9ac_H3K27me3	DOWN2005SS	-15.7544	3.2051e-56	22.0634	0
H3K9ac_H3K27me3	DOWN2003SS	-15.824	1.06331e-56	22.0057	0
H3K9ac_H3K18ac	DOWN2005SS	-4.46667	3.97236e-06	3.17519	0.000748683
H3K9ac_H3K18ac	DOWN2003SS	-5.93328	1.48469e-09	4.96422	3.4489e-07
H3K9ac_H3K14ac	DOWN2005SS	-8.33135	3.99626e-17	3.92747	4.29224e-05
H3K9ac_H3K14ac	DOWN2003SS	-8.93984	1.94862e-19	4.23383	1.1487e-05
H3K79me2_H3K4me3	DOWN2005SS	-16.8192	8.82578e-64	24.5789	0
H3K79me2_H3K4me3	DOWN2003SS	-18.6787	3.68939e-78	28.0855	0
H3K79me2_H3K4me2	DOWN2005SS	-13.0058	5.67391e-39	12.3433	0
H3K79me2_H3K4me2	DOWN2003SS	-13.8278	8.66044e-44	13.4425	0
H3K79me2_H3K4me1	DOWN2005SS	-12.8779	2.99687e-38	9.0582	0
H3K79me2_H3K4me1	DOWN2003SS	-14.425	1.80145e-47	10.8819	0
H3K79me2_H3K36me3	DOWN2005SS	4.39388	5.56738e-06	-6.31049	1.39073e-10
H3K79me2_H3K36me3	DOWN2003SS	3.09074	0.000998308	-5.02592	2.50515e-07
H3K79me2_H3K27me3	DOWN2005SS	-16.6894	7.83065e-63	21.2284	0
H3K79me2_H3K27me3	DOWN2003SS	-16.8017	1.1851e-63	21.329	0
H3K79me2_H3K18ac	DOWN2005SS	-4.63058	1.82317e-06	4.79409	8.17076e-07
H3K79me2_H3K18ac	DOWN2003SS	-7.17995	3.48684e-13	6.22536	2.40226e-10
H3K79me2_H3K14ac	DOWN2005SS	-9.00578	1.07064e-19	4.97746	3.22125e-07
H3K79me2_H3K14ac	DOWN2003SS	-9.44059	1.85343e-21	6.90053	2.59048e-12
H3K79me1_H3K4me3	DOWN2005SS	-19.8102	1.21633e-87	19.4427	0
H3K79me1_H3K4me3	DOWN2003SS	-21.7519	3.31527e-105	22.4187	0
H3K79me1_H3K4me2	DOWN2005SS	-16.79	1.44352e-63	9.12131	0
H3K79me1_H3K4me2	DOWN2003SS	-16.8691	3.79719e-64	9.32254	0
H3K79me1_H3K4me1	DOWN2005SS	-13.4076	2.7287e-41	9.29468	0
H3K79me1_H3K4me1	DOWN2003SS	-15.0963	8.56528e-52	10.56	0
H3K79me1_H3K36me3	DOWN2005SS	2.59676	0.00470539	-17.3859	5.27674e-68
H3K79me1_H3K27me3	DOWN2003SS	-17.8754	9.17599e-72	21.2723	0
H3K79me1_H3K27me3	DOWN2005SS	-18.1232	1.04572e-73	20.9246	0
H3K79me1_H3K18ac	DOWN2003SS	-11.8364	1.26472e-32	1.89676	0.0289298
H3K79me1_H3K14ac	DOWN2005SS	-11.6536	1.09979e-31	3.41614	0.000317575
H3K79me1_H3K14ac	DOWN2003SS	-12.4762	5.03471e-36	4.48247	3.68921e-06
H3K79me1_H2BK5ac	DOWN2005SS	-3.79265	7.45241e-05	-6.33737	1.16857e-10
H3K79me1_H2BK5ac	DOWN2003SS	-6.2455	2.11229e-10	-3.6388	0.000136958
H3K4me3_H3K4me2	DOWN2003SS	13.7094	0	-10.0294	5.65886e-24
H3K4me3_H3K4me2	DOWN2005SS	11.5962	0	-8.32239	4.3103e-17
H3K4me3_H3K4me1	DOWN2003SS	8.28647	1.11022e-16	-12.7245	2.16242e-37
H3K4me3_H3K4me1	DOWN2005SS	7.34706	1.01363e-13	-12.6479	5.74476e-37
H3K4me3_H3K36me3	DOWN2003SS	28.5065	0	-20.2031	4.59343e-91
H3K4me3_H3K36me3	DOWN2005SS	25.6248	0	-19.0057	7.64262e-81
H3K4me3_H3K27me3	DOWN2003SS	1.88582	0.0296593	-2.91217	0.00179462
H3K4me3_H3K27me3	DOWN2005SS	-2.8367	0.00227912	-2.35981	0.00914221
H3K4me3_H3K18ac	DOWN2003SS	18.6735	0	-16.0914	1.46524e-58
H3K4me3_H3K18ac	DOWN2005SS	17.0197	0	-15.4557	3.45337e-54
H3K4me3_H3K14ac	DOWN2005SS	18.4628	0	-13.6326	1.28206e-42
H3K4me3_H3K14ac	DOWN2003SS	18.3178	0	-16.1299	7.86327e-59
H3K4me3_H2BK5ac	DOWN2003SS	24.4246	0	-18.2953	4.51305e-75
H3K4me3_H2BK5ac	DOWN2005SS	21.8866	0	-17.8412	1.69193e-71
H3K4me2_H3K4me1	DOWN2005SS	1.68683	0.0458182	-2.71283	0.00333559
H3K4me2_H3K36me3	DOWN2005SS	15.1937	0	-16.8061	1.10109e-63
H3K4me2_H3K36me3	DOWN2003SS	14.6858	0	-17.0066	3.66895e-65
H3K4me2_H3K27me3	DOWN2003SS	-9.19477	1.87896e-20	7.07157	7.65943e-13
H3K4me2_H3K27me3	DOWN2005SS	-9.78561	6.4906e-23	7.25709	1.97731e-13
H3K4me2_H3K18ac	DOWN2005SS	9.67111	0	-8.36969	2.88857e-17
H3K4me2_H3K18ac	DOWN2003SS	6.95985	1.70319e-12	-8.24621	8.17484e-17
H3K4me2_H3K14ac	DOWN2005SS	6.2966	1.52126e-10	-7.37313	8.3335e-14
H3K4me2_H3K14ac	DOWN2003SS	6.14216	4.07033e-10	-7.43406	5.26562e-14
H3K4me2_H2BK5ac	DOWN2005SS	10.6264	0	-14.0502	3.84309e-45
H3K4me2_H2BK5ac	DOWN2003SS	10.2854	0	-13.1114	1.41598e-39
H3K4me1_H3K36me3	DOWN2003SS	14.1851	0	-16.2042	2.35479e-59
H3K4me1_H3K36me3	DOWN2005SS	13.4962	0	-16.4272	6.11191e-61
H3K4me1_H3K27me3	DOWN2003SS	-9.08238	5.31143e-20	7.80619	2.9976e-15
H3K4me1_H3K27me3	DOWN2005SS	-11.3483	3.78122e-30	8.31497	0
H3K4me1_H3K18ac	DOWN2005SS	7.38533	7.60503e-14	-6.96713	1.61732e-12
H3K4me1_H3K18ac	DOWN2003SS	7.13437	4.86167e-13	-6.51212	3.70481e-11
H3K4me1_H3K14ac	DOWN2003SS	5.45449	2.45563e-08	-5.87561	2.10642e-09
H3K4me1_H3K14ac	DOWN2005SS	5.27652	6.58306e-08	-4.72088	1.17413e-06
H3K4me1_H2BK5ac	DOWN2003SS	9.98585	0	-11.5479	3.78128e-31
H3K4me1_H2BK5ac	DOWN2005SS	9.91543	0	-12.3396	2.77255e-35
H3K36me3_H3K27me3	DOWN2003SS	-17.7523	8.27875e-71	24.7292	0
H3K36me3_H3K27me3	DOWN2005SS	-17.881	8.29229e-72	25.7341	0
H3K36me3_H3K18ac	DOWN2005SS	-12.2894	5.16228e-35	7.69366	7.10543e-15
H3K36me3_H3K18ac	DOWN2003SS	-12.5916	1.17409e-36	8.42783	0
H3K36me3_H3K14ac	DOWN2003SS	-15.0135	2.99574e-51	9.47079	0
H3K36me3_H3K14ac	DOWN2005SS	-15.1016	7.89707e-52	9.49085	0
H3K36me3_H2BK5ac	DOWN2005SS	-6.15241	3.81571e-10	4.7875	8.44343e-07
H3K36me3_H2BK5ac	DOWN2003SS	-7.85202	2.04702e-15	5.56205	1.33314e-08
H3K27me3_H3K18ac	DOWN2005SS	17.6923	0	-14.2784	1.49264e-46
H3K27me3_H3K18ac	DOWN2003SS	13.3325	0	-14.0337	4.84661e-45
H3K27me3_H3K14ac	DOWN2005SS	18.674	0	-12.508	3.3756e-36
H3K27me3_H3K14ac	DOWN2003SS	16.6944	0	-13.0187	4.78771e-39
H3K27me3_H2BK5ac	DOWN2005SS	18.3318	0	-17.1355	4.03393e-66
H3K27me3_H2BK5ac	DOWN2003SS	16.7401	0	-16.7216	4.56513e-63
H3K18ac_H2BK5ac	DOWN2003SS	4.76412	9.48413e-07	-4.94477	3.81163e-07
H3K18ac_H2BK5ac	DOWN2005SS	4.27054	9.75e-06	-5.6431	8.35095e-09
H3K14ac_H2BK5ac	DOWN2005SS	5.13636	1.40055e-07	-9.5949	4.19999e-22
H3K14ac_H2BK5ac	DOWN2003SS	4.5543	2.62798e-06	-7.86213	1.88833e-15
H2AK5ac_MeDip	DOWN2003SS	-3.31979	0.000450425	-2.62687	0.0043087
H2AK5ac_H4K20me1	DOWN2005SS	7.1314	4.96825e-13	-11.8794	7.57561e-33
H2AK5ac_H4K20me1	DOWN2003SS	6.19632	2.89001e-10	-9.19429	1.88744e-20
H2AK5ac_H3K9me3	DOWN2005SS	-8.2373	8.80685e-17	3.27913	0.000520631
H2AK5ac_H3K9ac	DOWN2005SS	-2.84856	0.00219585	4.03049	2.78308e-05
H2AK5ac_H3K79me2	DOWN2003SS	1.77091	0.0382882	-4.76376	9.50095e-07
H2AK5ac_H3K79me1	DOWN2005SS	7.62127	1.25455e-14	-13.007	5.58215e-39
H2AK5ac_H3K79me1	DOWN2003SS	6.18691	3.06774e-10	-11.866	8.88502e-33
H2AK5ac_H3K4me3	DOWN2003SS	-8.74012	1.16431e-18	4.81671	7.29732e-07
H2AK5ac_H3K4me3	DOWN2005SS	-11.4122	1.81607e-30	9.00255	0
H2AK5ac_H3K4me2	DOWN2003SS	-12.3076	4.12394e-35	6.33128	1.2157e-10
H2AK5ac_H3K4me2	DOWN2005SS	-13.3697	4.54713e-41	12.3448	0
H2AK5ac_H3K36me3	DOWN2005SS	6.76616	6.61216e-12	-12.8966	2.35218e-38
H2AK5ac_H3K36me3	DOWN2003SS	4.80791	7.62563e-07	-10.5828	1.79113e-26
H2AK5ac_H3K27me3	DOWN2003SS	-7.84241	2.20995e-15	-2.33844	0.00968218
H2AK5ac_H3K27me3	DOWN2005SS	-8.55836	5.72425e-18	4.70003	1.30059e-06
H2AK5ac_H3K14ac	DOWN2005SS	-2.10621	0.0175932	-18172393817100	0

## Sheet: UPINTRON_MidExc
Pair	Region	Mark1 Z-score	P-value Mark1	Mark2 Z-score	P-value Mark2
MeDip_H4K91ac	UP2005SS	9.72601	0	-10.9825	2.31961e-28
MeDip_H4K91ac	UP2003SS	7.53831	2.37588e-14	-7.43658	5.16613e-14
MeDip_H4K20me1	UP2005SS	8.41239	0	-11.0192	1.54424e-28
MeDip_H4K20me1	UP2003SS	7.04696	9.14269e-13	-6.38387	8.63332e-11
MeDip_H3K9me3	UP2005SS	4.17518	1.48877e-05	-5.32127	5.15232e-08
MeDip_H3K9me3	UP2003SS	3.33451	0.000427246	-4.00878	3.05165e-05
MeDip_H3K9ac	UP2005SS	6.35021	1.07509e-10	-10.573	1.98771e-26
MeDip_H3K9ac	UP2003SS	5.0844	1.84397e-07	-5.2043	9.73623e-08
MeDip_H3K79me2	UP2005SS	5.37682	3.79072e-08	-7.26532	1.86075e-13
MeDip_H3K79me2	UP2003SS	4.50362	3.34027e-06	-2.55244	0.00534856
MeDip_H3K79me1	UP2005SS	4.83728	6.58143e-07	-9.55489	6.18578e-22
MeDip_H3K79me1	UP2003SS	2.53561	0.0056125	-8.87214	3.58778e-19
MeDip_H3K4me3	UP2005SS	-20.4271	4.80673e-93	19.1867	0
MeDip_H3K4me3	UP2003SS	-20.7694	4.09153e-96	19.0006	0
MeDip_H3K4me2	UP2003SS	-9.11973	3.7655e-20	9.64851	0
MeDip_H3K4me2	UP2005SS	-11.0325	1.33192e-28	4.59059	2.20996e-06
MeDip_H3K4me1	UP2003SS	-6.15582	3.73448e-10	6.44023	5.96476e-11
MeDip_H3K36me3	UP2005SS	10.525	0	-14.1325	1.19828e-45
MeDip_H3K36me3	UP2003SS	9.4997	0	-10.543	2.73559e-26
MeDip_H3K27me3	UP2003SS	-14.8468	3.64706e-50	10.3727	0
MeDip_H3K27me3	UP2005SS	-16.1006	1.2642e-58	11.0173	0
MeDip_H2BK5ac	UP2005SS	4.32413	7.6568e-06	-4.66607	1.53511e-06
MeDip_H2BK5ac	UP2003SS	4.0502	2.55867e-05	-1.77445	0.0379941
H4K91ac_H3K9me3	UP2003SS	-4.48496	3.64634e-06	4.13699	1.75944e-05
H4K91ac_H3K9me3	UP2005SS	-5.99754	1.00168e-09	6.01426	9.03535e-10
H4K91ac_H3K9ac	UP2003SS	-2.28952	0.0110246	3.1447	0.000831273
H4K91ac_H3K79me2	UP2005SS	-5.27708	6.56301e-08	4.6373	1.76498e-06
H4K91ac_H3K79me2	UP2003SS	-5.3034	5.68313e-08	3.74894	8.87926e-05
H4K91ac_H3K79me1	UP2005SS	-10.2576	5.4685e-25	2.81241	0.00245862
H4K91ac_H3K4me3	UP2005SS	-24.9257	1.957e-137	33.3602	0
H4K91ac_H3K4me3	UP2003SS	-25.0311	1.40173e-138	30.0259	0
H4K91ac_H3K4me2	UP2003SS	-15.9558	1.29884e-57	16.2621	0
H4K91ac_H3K4me2	UP2005SS	-17.6404	6.03435e-70	16.8514	0
H4K91ac_H3K4me1	UP2005SS	-14.327	7.41787e-47	9.38048	0
H4K91ac_H3K4me1	UP2003SS	-14.4599	1.08515e-47	12.581	0
H4K91ac_H3K36me3	UP2003SS	3.65574	0.000128221	-4.40657	5.25109e-06
H4K91ac_H3K36me3	UP2005SS	2.02788	0.0212865	-5.1434	1.34907e-07
H4K91ac_H3K27me3	UP2003SS	-20.5195	7.20471e-94	18.1825	0
H4K91ac_H3K27me3	UP2005SS	-23.9796	2.26746e-127	24.2347	0
H4K91ac_H3K18ac	UP2003SS	-7.73948	4.9914e-15	8.22312	1.11022e-16
H4K91ac_H3K18ac	UP2005SS	-9.79473	5.93048e-23	8.04581	4.44089e-16
H4K91ac_H3K14ac	UP2005SS	-9.47468	1.33793e-21	8.26088	1.11022e-16
H4K91ac_H3K14ac	UP2003SS	-9.82728	4.29553e-23	10.3908	0
H4K91ac_H2BK5ac	UP2003SS	-5.40965	3.15747e-08	6.00169	9.76374e-10
H4K91ac_H2BK5ac	UP2005SS	-7.94264	9.89604e-16	6.23685	2.23237e-10
H4K20me1_H3K9me3	UP2003SS	-4.33455	7.30302e-06	2.41995	0.00776124
H4K20me1_H3K9me3	UP2005SS	-6.08076	5.98064e-10	4.27576	9.52422e-06
H4K20me1_H3K79me2	UP2003SS	-3.47954	0.000251142	3.8274	6.47528e-05
H4K20me1_H3K79me2	UP2005SS	-4.98797	3.05087e-07	3.21753	0.000646508
H4K20me1_H3K79me1	UP2003SS	-7.24482	2.16503e-13	-2.06691	0.0193715
H4K20me1_H3K4me3	UP2003SS	-24.4751	1.35866e-132	27.4528	0
H4K20me1_H3K4me3	UP2005SS	-24.9856	4.38484e-138	32.3854	0
H4K20me1_H3K4me2	UP2003SS	-16.2433	1.24546e-59	12.6618	0
H4K20me1_H3K4me2	UP2005SS	-17.6398	6.09037e-70	14.6892	0
H4K20me1_H3K4me1	UP2003SS	-13.2542	2.13196e-40	11.5531	0
H4K20me1_H3K4me1	UP2005SS	-14.3284	7.27664e-47	8.00465	5.55112e-16
H4K20me1_H3K36me3	UP2003SS	4.23444	1.14559e-05	-4.8433	6.38496e-07
H4K20me1_H3K36me3	UP2005SS	3.10193	0.000961311	-4.63234	1.80775e-06
H4K20me1_H3K27me3	UP2003SS	-19.2339	9.63058e-83	19.0112	0
H4K20me1_H3K27me3	UP2005SS	-23.1191	1.48836e-118	21.8514	0
H4K20me1_H3K18ac	UP2003SS	-8.21553	1.05619e-16	5.9824	1.09939e-09
H4K20me1_H3K18ac	UP2005SS	-9.51346	9.22109e-22	6.78317	5.87819e-12
H4K20me1_H3K14ac	UP2005SS	-9.05343	6.92735e-20	7.3347	1.11133e-13
H4K20me1_H3K14ac	UP2003SS	-9.09677	4.65276e-20	9.1635	0
H4K20me1_H2BK5ac	UP2003SS	-4.93927	3.92079e-07	4.46219	4.05625e-06
H4K20me1_H2BK5ac	UP2005SS	-7.09144	6.63595e-13	5.41054	3.14177e-08
H3K9me3_H3K9ac	UP2005SS	4.03125	2.77406e-05	-4.42245	4.8793e-06
H3K9me3_H3K79me1	UP2003SS	-2.13904	0.0162164	-4.9118	4.51226e-07
H3K9me3_H3K4me3	UP2003SS	-22.5116	1.59865e-112	26.5463	0
H3K9me3_H3K4me3	UP2005SS	-23.4815	3.15135e-122	23.0993	0
H3K9me3_H3K4me2	UP2003SS	-13.7399	2.92913e-43	11.2995	0
H3K9me3_H3K4me2	UP2005SS	-14.241	2.5479e-46	10.3693	0
H3K9me3_H3K4me1	UP2005SS	-9.02165	9.26397e-20	5.05865	2.1112e-07
H3K9me3_H3K4me1	UP2003SS	-11.6922	6.98442e-32	7.52253	2.68674e-14
H3K9me3_H3K36me3	UP2003SS	6.54379	2.99898e-11	-8.35878	3.16838e-17
H3K9me3_H3K36me3	UP2005SS	6.26621	1.8497e-10	-10.7149	4.33255e-27
H3K9me3_H3K27me3	UP2003SS	-18.8804	8.26032e-80	11.0506	0
H3K9me3_H3K27me3	UP2005SS	-20.7117	1.35819e-95	15.9854	0
H3K9me3_H3K18ac	UP2005SS	-3.41182	0.000322652	3.61201	0.000151915
H3K9me3_H3K18ac	UP2003SS	-3.99837	3.18903e-05	4.17899	1.46404e-05
H3K9me3_H3K14ac	UP2005SS	-3.72532	9.75343e-05	2.66153	0.0038893
H3K9me3_H3K14ac	UP2003SS	-6.19602	2.89536e-10	5.56964	1.27634e-08
H3K9ac_H3K79me2	UP2003SS	-2.43226	0.00750239	1.68669	0.0458311
H3K9ac_H3K79me2	UP2005SS	-4.03702	2.70678e-05	1.9436	0.0259721
H3K9ac_H3K79me1	UP2003SS	-4.93653	3.97634e-07	-4.0497	2.56414e-05
H3K9ac_H3K4me3	UP2005SS	-24.3237	5.51008e-131	33.0104	0
H3K9ac_H3K4me3	UP2003SS	-24.6819	8.36761e-135	23.8319	0
H3K9ac_H3K4me2	UP2003SS	-14.665	5.39939e-49	14.4063	0
H3K9ac_H3K4me2	UP2005SS	-16.2137	2.0168e-59	17.1838	0
H3K9ac_H3K4me1	UP2005SS	-12.2369	9.87549e-35	9.50554	0
H3K9ac_H3K4me1	UP2003SS	-12.7399	1.77462e-37	9.33909	0
H3K9ac_H3K36me3	UP2003SS	4.94557	3.7961e-07	-8.16587	1.59561e-16
H3K9ac_H3K36me3	UP2005SS	4.19902	1.34038e-05	-6.24445	2.12644e-10
H3K9ac_H3K27me3	UP2003SS	-19.2551	6.4018e-83	16.8482	0
H3K9ac_H3K27me3	UP2005SS	-24.6001	6.29851e-134	15.0684	0
H3K9ac_H3K18ac	UP2003SS	-5.67282	7.02311e-09	5.94704	1.36515e-09
H3K9ac_H3K18ac	UP2005SS	-7.6004	1.4761e-14	7.46838	4.06342e-14
H3K9ac_H3K14ac	UP2005SS	1.54881	2.19633e-14	7.08743	6.8312e-13	SACS7
H3K9ac_H3K14ac	UP2003SS	1.29585	1.4839e-13	8.29178	1.11022e-16	SACS7
H3K9ac_H2BK5ac	UP2003SS	-3.42657	0.000305628	2.29765	0.010791
H3K9ac_H2BK5ac	UP2005SS	-6.41593	6.99843e-11	3.44799	0.000282387
H3K79me2_H3K79me1	UP2003SS	-2.75556	0.0029296	-6.56176	2.65881e-11
H3K79me2_H3K79me1	UP2005SS	-3.66363	0.000124332	-3.41672	0.000316901
H3K79me2_H3K4me3	UP2005SS	-22.3155	1.30767e-110	32.6386	0
H3K79me2_H3K4me3	UP2003SS	-24.2424	3.97463e-130	19.9064	0
H3K79me2_H3K4me2	UP2003SS	-13.0755	2.27356e-39	13.5099	0
H3K79me2_H3K4me2	UP2005SS	-13.2682	1.76892e-40	16.073	0
H3K79me2_H3K4me1	UP2005SS	-10.6094	1.34667e-26	5.91841	1.62539e-09
H3K79me2_H3K4me1	UP2003SS	-10.7691	2.40745e-27	8.69643	0
H3K79me2_H3K36me3	UP2003SS	6.59957	2.06171e-11	-9.35309	4.25601e-21
H3K79me2_H3K36me3	UP2005SS	6.22179	2.45756e-10	-9.43313	1.99009e-21
H3K79me2_H3K27me3	UP2003SS	-17.5048	6.58396e-69	17.8761	0
H3K79me2_H3K27me3	UP2005SS	-20.6185	9.37062e-95	18.5018	0
H3K79me2_H3K18ac	UP2003SS	-3.06625	0.00108382	5.14448	1.34132e-07
H3K79me2_H3K18ac	UP2005SS	-5.12766	1.46683e-07	4.77239	9.10242e-07
H3K79me2_H3K14ac	UP2005SS	-4.99073	3.0075e-07	4.42784	4.75898e-06
H3K79me2_H3K14ac	UP2003SS	-5.32852	4.95072e-08	6.27898	1.70397e-10
H3K79me1_H3K4me3	UP2003SS	-26.7746	3.19094e-158	21.9745	0
H3K79me1_H3K4me3	UP2005SS	-27.502	8.3057e-167	25.3523	0
H3K79me1_H3K4me2	UP2003SS	-16.6308	2.08565e-62	10.5791	0
H3K79me1_H3K4me2	UP2005SS	-16.8905	2.64419e-64	14.2012	0
H3K79me1_H3K4me1	UP2005SS	-11.9746	2.41349e-33	7.42109	5.80647e-14
H3K79me1_H3K4me1	UP2003SS	-14.871	2.54116e-50	7.97594	7.77156e-16
H3K79me1_H3K36me3	UP2005SS	3.88483	5.12008e-05	-17.6684	3.67324e-70
H3K79me1_H3K36me3	UP2003SS	2.03703	0.0208233	-15.2236	1.2332e-52
H3K79me1_H3K27me3	UP2003SS	-22.0159	1.01492e-107	15.538	0
H3K79me1_H3K27me3	UP2005SS	-26.9124	7.86701e-160	14.4751	0
H3K79me1_H3K18ac	UP2005SS	-8.29024	5.65097e-17	2.92387	0.00172854
H3K79me1_H3K18ac	UP2003SS	-8.82978	5.24423e-19	3.62408	0.000144995
H3K79me1_H3K14ac	UP2005SS	-8.47568	1.16854e-17	1.75292	0.0398078
H3K79me1_H3K14ac	UP2003SS	-11.6953	6.73757e-32	3.895	4.90999e-05
H3K79me1_H2BK5ac	UP2005SS	-7.07733	7.34817e-13	-1.94825	0.0256923
H3K4me3_H3K4me2	UP2005SS	25.3933	0	-9.09291	4.82137e-20
H3K4me3_H3K4me2	UP2003SS	23.0243	0	-9.04167	7.71446e-20
H3K4me3_H3K4me1	UP2005SS	20.004	0	-20.4867	1.41508e-93
H3K4me3_H3K4me1	UP2003SS	18.522	0	-14.7005	3.20151e-49
H3K4me3_H3K36me3	UP2005SS	31.68	0	-26.6559	7.64786e-157
H3K4me3_H3K36me3	UP2003SS	29.3099	0	-27.1462	1.40381e-162
H3K4me3_H3K27me3	UP2005SS	-4.05938	2.46017e-05	-21.4344	3.19233e-102
H3K4me3_H3K18ac	UP2005SS	25.1772	0	-19.6275	4.49932e-86
H3K4me3_H3K18ac	UP2003SS	21.4538	0	-19.4118	3.06657e-84
H3K4me3_H3K14ac	UP2005SS	16.1704	0	-22.486	2.84372e-112
H3K4me3_H3K14ac	UP2003SS	15.2779	0	-20.1559	1.19466e-90
H3K4me3_H2BK5ac	UP2005SS	26.0137	0	-22.1096	1.27673e-108
H3K4me3_H2BK5ac	UP2003SS	25.1266	0	-22.4075	1.66281e-111
H3K4me2_H3K4me1	UP2005SS	5.90865	1.72463e-09	-7.90882	1.29923e-15
H3K4me2_H3K4me1	UP2003SS	2.39245	0.00836806	-4.10606	2.01234e-05
H3K4me2_H3K36me3	UP2003SS	17.3539	0	-18.2091	2.18471e-74
H3K4me2_H3K36me3	UP2005SS	16.9657	0	-18.9345	2.96651e-80
H3K4me2_H3K27me3	UP2005SS	-13.7775	1.73966e-43	-7.67586	8.21571e-15
H3K4me2_H3K18ac	UP2005SS	11.9856	0	-8.74043	1.16115e-18
H3K4me2_H3K18ac	UP2003SS	9.4145	0	-8.45128	1.44063e-17
H3K4me2_H3K14ac	UP2005SS	8.91269	0	-11.4141	1.77696e-30
H3K4me2_H3K14ac	UP2003SS	5.22823	8.55692e-08	-8.90317	2.71371e-19
H3K4me2_H2BK5ac	UP2005SS	12.8019	0	-12.4258	9.47011e-36
H3K4me2_H2BK5ac	UP2003SS	10.4675	0	-13.1161	1.332e-39
H3K4me1_H3K36me3	UP2003SS	14.1413	0	-16.9965	4.36005e-65
H3K4me1_H3K36me3	UP2005SS	11.6137	0	-15.5857	4.55249e-55
H3K4me1_H3K27me3	UP2003SS	-9.445	1.77698e-21	5.20588	9.65412e-08
H3K4me1_H3K18ac	UP2003SS	5.35208	4.34738e-08	-5.48825	2.02968e-08
H3K4me1_H3K18ac	UP2005SS	2.83105	0.00231979	-4.48341	3.67305e-06
H3K4me1_H3K14ac	UP2005SS	3.71422	0.000101916	-4.49188	3.52982e-06
H3K4me1_H3K14ac	UP2003SS	3.02809	0.00123052	-5.18415	1.085e-07
H3K4me1_H2BK5ac	UP2003SS	9.0355	0	-9.71186	1.34195e-22
H3K4me1_H2BK5ac	UP2005SS	2.76569	0.00284012	-9.71591	1.28964e-22
H3K36me3_H3K27me3	UP2003SS	-21.3551	1.74813e-101	22.1524	0
H3K36me3_H3K27me3	UP2005SS	-25.3945	1.44995e-142	21.6751	0
H3K36me3_H3K18ac	UP2003SS	-11.4164	1.73189e-30	9.31583	0
H3K36me3_H3K18ac	UP2005SS	-12.7219	2.23417e-37	9.30067	0
H3K36me3_H3K14ac	UP2005SS	-12.0174	1.44014e-33	9.70083	0
H3K36me3_H3K14ac	UP2003SS	-13.8385	7.46802e-44	11.1081	0
H3K36me3_H2BK5ac	UP2003SS	-10.9719	2.60862e-28	6.86494	3.32601e-12
H3K36me3_H2BK5ac	UP2005SS	-11.9549	3.06016e-33	7.34703	1.01363e-13
H3K27me3_H3K18ac	UP2003SS	12.1442	0	-13.7053	4.71683e-43
H3K27me3_H3K18ac	UP2005SS	11.9075	0	-17.5025	6.8615e-69
H3K27me3_H3K14ac	UP2005SS	8.81112	0	-19.3894	4.74619e-84
H3K27me3_H3K14ac	UP2003SS	8.10149	2.22045e-16	-13.6806	6.63094e-43
H3K27me3_H2BK5ac	UP2005SS	15.5583	0	-20.3659	1.67838e-92
H3K27me3_H2BK5ac	UP2003SS	12.2216	0	-18.0591	3.34732e-73
H3K18ac_H2BK5ac	UP2003SS	4.10823	1.99349e-05	-2.81705	0.00242339
H3K18ac_H2BK5ac	UP2005SS	1.88334	0.0298271	-3.91166	4.5832e-05
H3K14ac_H2BK5ac	UP2003SS	5.91383	1.67126e-09	-5.01477	2.65478e-07
H3K14ac_H2BK5ac	UP2005SS	2.49229	0.00634611	-3.10793	0.00094201
H2AK5ac_MeDip	UP2003SS	-4.15935	1.59579e-05	6.94953	1.83253e-12
H2AK5ac_MeDip	UP2005SS	-5.03927	2.33654e-07	5.72237	5.25233e-09
H2AK5ac_H4K20me1	UP2003SS	7.04281	9.42024e-13	-7.25154	2.06032e-13
H2AK5ac_H4K20me1	UP2005SS	5.68269	6.62969e-09	-7.66584	8.88338e-15
H2AK5ac_H3K9me3	UP2003SS	-4.54868	2.69917e-06	4.25837	1.02962e-05
H2AK5ac_H3K9me3	UP2005SS	-5.73382	4.90969e-09	4.59749	2.13811e-06
H2AK5ac_H3K79me2	UP2003SS	2.398	0.00824233	-2.02912	0.0212232
H2AK5ac_H3K79me1	UP2003SS	8.02012	5.55112e-16	-9.19753	1.83135e-20
H2AK5ac_H3K79me1	UP2005SS	7.04876	9.02611e-13	-9.0427	7.64279e-20
H2AK5ac_H3K4me3	UP2003SS	-8.65581	2.44717e-18	8.16015	2.22045e-16
H2AK5ac_H3K4me3	UP2005SS	-11.5436	3.974e-31	11.8276	0
H2AK5ac_H3K4me2	UP2005SS	-9.65327	2.38064e-22	10.2572	0
H2AK5ac_H3K4me2	UP2003SS	-10.1004	2.74967e-24	9.07053	0
H2AK5ac_H3K4me1	UP2005SS	3.99797	3.19436e-05	-1.82225	0.0342085
H2AK5ac_H3K4me1	UP2003SS	3.01162	0.00129928	-3.99312	3.26051e-05
H2AK5ac_H3K36me3	UP2003SS	6.77411	6.25888e-12	-8.06207	3.75063e-16
H2AK5ac_H3K36me3	UP2005SS	6.02869	8.26479e-10	-9.18214	2.11312e-20
H2AK5ac_H3K27me3	UP2003SS	-5.17151	1.16104e-07	3.53745	0.000202009
H2AK5ac_H3K27me3	UP2005SS	-7.42924	5.46112e-14	2.84332	0.00223228

## Sheet: EXON_MidExc
Pair	Region	Mark1 Z-score	P-value Mark1	Mark2 Z-score	P-value Mark2
MeDip_H4K91ac	Exon2	7.52248	2.68674e-14	-11.1267	4.6485e-29
MeDip_H4K20me1	Exon2	6.99927	1.28653e-12	-8.8035	6.63094e-19
MeDip_H3K9me3	Exon2	2.76281	0.00286534	-3.99222	3.27283e-05
MeDip_H3K9ac	Exon2	2.98405	0.0014223	-4.61262	1.98816e-06
MeDip_H3K79me2	Exon2	3.74629	8.97351e-05	-4.90745	4.61342e-07
MeDip_H3K4me3	Exon2	-21.3396	2.43384e-101	21.7105	0
MeDip_H3K4me2	Exon2	-11.1686	2.90289e-29	8.90424	0
MeDip_H3K4me1	Exon2	-6.12788	4.45279e-10	3.8966	4.87769e-05
MeDip_H3K36me3	Exon2	7.59163	1.57652e-14	-13.2029	4.22189e-40
MeDip_H3K27me3	Exon2	-16.4046	8.86557e-61	10.8011	0
H4K91ac_H3K9me3	Exon2	-6.49097	4.2642e-11	4.4713	3.88733e-06
H4K91ac_H3K9ac	Exon2	-5.94171	1.41035e-09	4.92048	4.31651e-07
H4K91ac_H3K79me2	Exon2	-5.0468	2.24631e-07	4.33263	7.36693e-06
H4K91ac_H3K4me3	Exon2	-25.3688	2.78928e-142	32.6467	0
H4K91ac_H3K4me2	Exon2	-16.0642	2.27238e-58	16.1979	0
H4K91ac_H3K4me1	Exon2	-12.9816	7.78398e-39	10.3637	0
H4K91ac_H3K27me3	Exon2	-20.2571	1.53921e-91	21.1457	0
H4K91ac_H3K18ac	Exon2	-9.5589	5.95049e-22	8.13906	2.22045e-16
H4K91ac_H3K14ac	Exon2	-10.9945	2.0307e-28	7.62758	1.19904e-14
H4K91ac_H2BK5ac	Exon2	-7.86823	1.79852e-15	6.198	2.85933e-10
H4K20me1_H3K9me3	Exon2	-5.00217	2.83447e-07	3.35534	0.000396341
H4K20me1_H3K9ac	Exon2	-5.03834	2.34789e-07	2.68302	0.00364802
H4K20me1_H3K79me2	Exon2	-4.12633	1.84299e-05	2.32148	0.0101304
H4K20me1_H3K4me3	Exon2	-24.5506	2.13246e-133	31.1403	0
H4K20me1_H3K4me2	Exon2	-15.8038	1.46481e-56	14.4652	0
H4K20me1_H3K4me1	Exon2	-12.5463	2.08225e-36	9.08953	0
H4K20me1_H3K36me3	Exon2	2.59941	0.0046692	-3.46055	0.000269534
H4K20me1_H3K27me3	Exon2	-20.0629	7.78411e-90	18.9524	0
H4K20me1_H3K18ac	Exon2	-9.3548	4.18777e-21	5.9537	1.31074e-09
H4K20me1_H3K14ac	Exon2	-10.2421	6.42318e-25	6.11866	4.71839e-10
H4K20me1_H2BK5ac	Exon2	-7.10317	6.09648e-13	4.6769	1.45619e-06
H3K9me3_H3K79me1	Exon2	-2.95604	0.00155806	-5.32718	4.9874e-08
H3K9me3_H3K4me3	Exon2	-22.9334	1.08018e-116	28.0682	0
H3K9me3_H3K4me2	Exon2	-13.7011	5.00233e-43	11.7157	0
H3K9me3_H3K4me1	Exon2	-9.6833	1.77538e-22	5.59879	1.07925e-08
H3K9me3_H3K36me3	Exon2	4.97692	3.23023e-07	-8.06641	3.61967e-16
H3K9me3_H3K27me3	Exon2	-18.9288	3.30403e-80	13.0419	0
H3K9me3_H3K18ac	Exon2	-6.44633	5.7297e-11	2.67322	0.00375636
H3K9me3_H3K14ac	Exon2	-5.72399	5.20269e-09	2.59808	0.00468734
H3K9ac_H3K79me1	Exon2	-3.3763	0.000367338	-5.88105	2.03841e-09
H3K9ac_H3K4me3	Exon2	-22.9227	1.38054e-116	30.2557	0
H3K9ac_H3K4me2	Exon2	-13.2128	3.70278e-40	13.3437	0
H3K9ac_H3K4me1	Exon2	-9.3304	5.27351e-21	7.53264	2.4869e-14
H3K9ac_H3K36me3	Exon2	4.95331	3.64803e-07	-8.59237	4.25982e-18
H3K9ac_H3K27me3	Exon2	-18.8714	9.80343e-80	16.218	0
H3K9ac_H3K18ac	Exon2	-5.42339	2.924e-08	4.34842	6.85612e-06
H3K9ac_H3K14ac	Exon2	-4.93055	4.09985e-07	3.98821	3.32872e-05
H3K9ac_H2BK5ac	Exon2	-3.69997	0.000107813	2.48631	0.00645376
H3K79me2_H3K79me1	Exon2	-3.61537	0.000149961	-4.13914	1.74306e-05
H3K79me2_H3K4me3	Exon2	-23.068	4.85412e-118	30.5166	0
H3K79me2_H3K4me2	Exon2	-13.118	1.29865e-39	14.756	0
H3K79me2_H3K4me1	Exon2	-8.773	8.69874e-19	9.07355	0
H3K79me2_H3K36me3	Exon2	4.60152	2.09713e-06	-7.55142	2.15269e-14
H3K79me2_H3K27me3	Exon2	-18.3919	7.63148e-76	19.2468	0
H3K79me2_H3K18ac	Exon2	-5.0734	1.95381e-07	5.88689	1.9677e-09
H3K79me2_H3K14ac	Exon2	-6.07245	6.29857e-10	3.86177	5.62845e-05
H3K79me2_H2BK5ac	Exon2	-3.88858	5.04156e-05	3.22744	0.000624519
H3K79me1_H3K4me3	Exon2	-26.8672	2.65235e-159	24.1586	0
H3K79me1_H3K4me2	Exon2	-15.9686	1.0569e-57	12.1812	0
H3K79me1_H3K4me1	Exon2	-11.3896	2.3555e-30	6.81488	4.71734e-12
H3K79me1_H3K36me3	Exon2	1.73858	0.0410543	-14.0009	7.69912e-45
H3K79me1_H3K27me3	Exon2	-20.9333	1.33247e-97	16.0659	0
H3K79me1_H3K18ac	Exon2	-7.9771	7.49051e-16	3.98666	3.35049e-05
H3K79me1_H3K14ac	Exon2	-9.37425	3.48336e-21	2.03374	0.0209891
H3K4me3_H3K4me2	Exon2	18.7014	0	-10.4189	1.01696e-25
H3K4me3_H3K4me1	Exon2	16.1194	0	-17.7573	7.5691e-71
H3K4me3_H3K36me3	Exon2	32.4305	0	-25.4216	7.27234e-143
H3K4me3_H3K27me3	Exon2	7.84958	2.10942e-15	-9.70902	1.37992e-22
H3K4me3_H3K18ac	Exon2	24.7367	0	-19.1298	7.13443e-82
H3K4me3_H3K14ac	Exon2	22.5795	0	-20.9984	3.39227e-98
H3K4me3_H2BK5ac	Exon2	27.0395	0	-21.2425	1.93249e-100
H3K4me2_H3K4me1	Exon2	6.22629	2.38798e-10	-5.2365	8.18269e-08
H3K4me2_H3K36me3	Exon2	15.9213	0	-16.9042	2.09338e-64
H3K4me2_H3K18ac	Exon2	8.38759	0	-9.79723	5.7858e-23
H3K4me2_H3K14ac	Exon2	8.38746	0	-10.3532	2.0228e-25
H3K4me2_H2BK5ac	Exon2	12.002	0	-11.0018	1.87391e-28
H3K4me1_H3K36me3	Exon2	10.5062	0	-13.5526	3.82564e-42
H3K4me1_H3K27me3	Exon2	-10.5729	1.98896e-26	12.7543	0
H3K4me1_H3K18ac	Exon2	3.80767	7.01402e-05	-3.89558	4.89826e-05
H3K4me1_H3K14ac	Exon2	4.04318	2.63659e-05	-4.80952	7.56466e-07
H3K4me1_H2BK5ac	Exon2	5.98298	1.09545e-09	-5.95473	1.30251e-09
H3K36me3_H3K27me3	Exon2	-20.5227	6.75058e-94	21.3717	0
H3K36me3_H3K18ac	Exon2	-10.7465	3.07714e-27	8.02072	5.55112e-16
H3K36me3_H3K14ac	Exon2	-12.326	3.28322e-35	8.131	2.22045e-16
H3K36me3_H2BK5ac	Exon2	-8.97264	1.4475e-19	6.18201	3.1645e-10
H3K27me3_H3K18ac	Exon2	16.0312	0	-14.0876	2.26196e-45
H3K27me3_H3K14ac	Exon2	12.2444	0	-15.5762	5.2796e-55
H3K27me3_H2BK5ac	Exon2	16.8682	0	-16.2093	2.16823e-59
H2AK5ac_MeDip	Exon2	-4.05752	2.47987e-05	4.35	6.80702e-06
H2AK5ac_H4K20me1	Exon2	4.18494	1.42618e-05	-7.56684	1.91202e-14
H2AK5ac_H3K9me3	Exon2	-6.50232	3.9545e-11	5.06706	2.02008e-07
H2AK5ac_H3K9ac	Exon2	-2.99982	0.0013507	5.85956	2.32051e-09
H2AK5ac_H3K79me2	Exon2	3.19577	0.000697297	-2.15374	0.0156305
H2AK5ac_H3K79me1	Exon2	6.34881	1.08493e-10	-13.0091	5.42866e-39
H2AK5ac_H3K4me3	Exon2	-9.48119	1.25694e-21	11.8095	0
H2AK5ac_H3K4me2	Exon2	-10.5186	3.545e-26	12.3722	0
H2AK5ac_H3K4me1	Exon2	1.88969	0.0293994	1.73316	0.041534
H2AK5ac_H3K36me3	Exon2	4.78701	8.46416e-07	-9.60996	3.62883e-22
H2AK5ac_H3K27me3	Exon2	-8.12948	2.15568e-16	7.70129	6.77236e-15

## Sheet: DOWNINTRON_MidExc
Pair	Region	Mark1 Z-score	P-value Mark1	Mark2 Z-score	P-value Mark2
MeDip_H4K91ac	DOWN2005SS	8.50288	0	-10.1065	2.58599e-24
MeDip_H4K91ac	DOWN2003SS	8.22002	1.11022e-16	-10.01	6.89095e-24
MeDip_H4K20me1	DOWN2005SS	8.12069	2.22045e-16	-9.36483	3.80869e-21
MeDip_H4K20me1	DOWN2003SS	7.72682	5.55112e-15	-9.47674	1.31176e-21
MeDip_H3K9me3	DOWN2005SS	4.22534	1.1929e-05	-4.4273	4.771e-06
MeDip_H3K9me3	DOWN2003SS	3.73575	9.35787e-05	-4.57047	2.43315e-06
MeDip_H3K9ac	DOWN2005SS	4.67898	1.44154e-06	-6.32315	1.28146e-10
MeDip_H3K9ac	DOWN2003SS	4.56336	2.51706e-06	-5.79816	3.35231e-09
MeDip_H3K79me2	DOWN2005SS	4.77588	8.94622e-07	-6.86024	3.43717e-12
MeDip_H3K79me2	DOWN2003SS	3.80786	7.00886e-05	-5.27511	6.63399e-08
MeDip_H3K79me1	DOWN2003SS	1.70579	0.0440237	-9.2201	1.48414e-20
MeDip_H3K4me3	DOWN2005SS	-21.1734	8.40257e-100	24.018	0
MeDip_H3K4me3	DOWN2003SS	-21.1005	3.93449e-99	20.29	0
MeDip_H3K4me2	DOWN2005SS	-9.75717	8.59435e-23	6.86186	3.39839e-12
MeDip_H3K4me2	DOWN2003SS	-10.2205	8.0266e-25	6.99261	1.34914e-12
MeDip_H3K4me1	DOWN2005SS	-4.93965	3.91313e-07	2.35378	0.00929192
MeDip_H3K4me1	DOWN2003SS	-6.40883	7.33213e-11	2.00111	0.0226905
MeDip_H3K36me3	DOWN2005SS	8.52504	0	-12.249	8.50629e-35
MeDip_H3K36me3	DOWN2003SS	8.94625	0	-12.2943	4.86273e-35
MeDip_H3K27me3	DOWN2005SS	-16.948	9.96347e-65	9.16055	0
MeDip_H3K27me3	DOWN2003SS	-17.8881	7.30043e-72	9.26416	0
MeDip_H2BK5ac	DOWN2005SS	2.53625	0.00560238	-2.65946	0.00391329
MeDip_H2BK5ac	DOWN2003SS	2.67713	0.00371277	-3.03975	0.00118389
H4K91ac_H3K9me3	DOWN2005SS	-5.92917	1.52231e-09	5.31796	5.24692e-08
H4K91ac_H3K9me3	DOWN2003SS	-5.92351	1.5757e-09	4.91506	4.43783e-07
H4K91ac_H3K9ac	DOWN2005SS	-4.14434	1.70397e-05	4.15923	1.59658e-05
H4K91ac_H3K9ac	DOWN2003SS	-4.79856	7.99061e-07	4.74004	1.06838e-06
H4K91ac_H3K79me2	DOWN2005SS	-4.32286	7.70085e-06	3.79091	7.50489e-05
H4K91ac_H3K79me2	DOWN2003SS	-5.2193	8.98014e-08	5.32022	5.18208e-08
H4K91ac_H3K4me3	DOWN2005SS	-26.1256	9.32529e-151	34.5382	0
H4K91ac_H3K4me3	DOWN2003SS	-25.1952	2.26342e-140	32.7175	0
H4K91ac_H3K4me2	DOWN2005SS	-16.387	1.1851e-60	15.8621	0
H4K91ac_H3K4me2	DOWN2003SS	-17.4078	3.60065e-68	16.1704	0
H4K91ac_H3K4me1	DOWN2005SS	-14.2761	1.54299e-46	11.1362	0
H4K91ac_H3K4me1	DOWN2003SS	-15.6874	9.22294e-56	11.0112	0
H4K91ac_H3K36me3	DOWN2005SS	2.50933	0.00604796	-2.31343	0.0103494
H4K91ac_H3K36me3	DOWN2003SS	1.81389	0.0348471	-4.26212	1.0125e-05
H4K91ac_H3K27me3	DOWN2005SS	-22.4782	3.38838e-112	20.2303	0
H4K91ac_H3K27me3	DOWN2003SS	-23.1513	7.05695e-119	22.1474	0
H4K91ac_H3K18ac	DOWN2005SS	-9.70235	1.4732e-22	8.779	0
H4K91ac_H3K18ac	DOWN2003SS	-10.3704	1.68987e-25	8.10816	2.22045e-16
H4K91ac_H3K14ac	DOWN2005SS	-10.119	2.27533e-24	7.80826	2.88658e-15
H4K91ac_H3K14ac	DOWN2003SS	-11.8067	1.80223e-32	8.63308	0
H4K91ac_H2BK5ac	DOWN2005SS	-9.43606	1.93532e-21	7.0966	6.39377e-13
H4K91ac_H2BK5ac	DOWN2003SS	-9.98875	8.53634e-24	6.84763	3.75422e-12
H4K20me1_H3K9me3	DOWN2005SS	-5.98294	1.09574e-09	3.78419	7.71048e-05
H4K20me1_H3K9me3	DOWN2003SS	-5.46763	2.28049e-08	4.08498	2.20402e-05
H4K20me1_H3K9ac	DOWN2005SS	-4.68284	1.41464e-06	2.11841	0.0170703
H4K20me1_H3K9ac	DOWN2003SS	-5.47932	2.13487e-08	2.5304	0.00569656
H4K20me1_H3K79me2	DOWN2005SS	-4.1866	1.41581e-05	2.34124	0.00960996
H4K20me1_H3K79me2	DOWN2003SS	-5.97853	1.12579e-09	3.15	0.000816349
H4K20me1_H3K79me1	DOWN2005SS	-10.4654	6.22507e-26	-1.93585	0.0264429
H4K20me1_H3K4me3	DOWN2005SS	-26.3506	2.52515e-153	31.8693	0
H4K20me1_H3K4me3	DOWN2003SS	-25.442	4.33311e-143	30.9003	0
H4K20me1_H3K4me2	DOWN2005SS	-16.6341	1.97246e-62	13.073	0
H4K20me1_H3K4me2	DOWN2003SS	-18.1872	3.26177e-74	13.6552	0
H4K20me1_H3K4me1	DOWN2005SS	-13.9543	1.48181e-44	9.34272	0
H4K20me1_H3K4me1	DOWN2003SS	-15.0274	2.42954e-51	9.94685	0
H4K20me1_H3K36me3	DOWN2005SS	2.19497	0.0140829	-3.49731	0.000234986
H4K20me1_H3K36me3	DOWN2003SS	2.32065	0.010153	-4.74277	1.05409e-06
H4K20me1_H3K27me3	DOWN2005SS	-22.1311	7.93403e-109	18.1653	0
H4K20me1_H3K27me3	DOWN2003SS	-22.6644	5.03237e-114	21.2397	0
H4K20me1_H3K18ac	DOWN2005SS	-10.6384	9.87221e-27	6.2738	1.76168e-10
H4K20me1_H3K18ac	DOWN2003SS	-10.7605	2.64286e-27	6.51903	3.53829e-11
H4K20me1_H3K14ac	DOWN2005SS	-10.2002	9.88937e-25	5.783	3.66891e-09
H4K20me1_H3K14ac	DOWN2003SS	-11.4808	8.24092e-31	7.29229	1.52323e-13
H4K20me1_H2BK5ac	DOWN2005SS	-9.25289	1.09249e-20	5.03065	2.44415e-07
H4K20me1_H2BK5ac	DOWN2003SS	-9.36222	3.90395e-21	5.1288	1.458e-07
H3K9me3_H3K79me1	DOWN2005SS	-2.90952	0.0018099	-6.46453	5.08085e-11
H3K9me3_H3K79me1	DOWN2003SS	-4.06403	2.41161e-05	-4.76446	9.46816e-07
H3K9me3_H3K4me3	DOWN2005SS	-23.9081	1.26218e-126	31.1258	0
H3K9me3_H3K4me3	DOWN2003SS	-23.375	3.83607e-121	29.3598	0
H3K9me3_H3K4me2	DOWN2005SS	-13.5199	5.96904e-42	10.2379	0
H3K9me3_H3K4me2	DOWN2003SS	-14.0904	2.17422e-45	10.833	0
H3K9me3_H3K4me1	DOWN2005SS	-10.3506	2.07842e-25	4.83546	6.64185e-07
H3K9me3_H3K4me1	DOWN2003SS	-10.8999	5.76639e-28	4.70873	1.24633e-06
H3K9me3_H3K36me3	DOWN2005SS	5.79585	3.39878e-09	-8.98317	1.31542e-19
H3K9me3_H3K36me3	DOWN2003SS	5.36661	4.01144e-08	-9.11311	4.0027e-20
H3K9me3_H3K27me3	DOWN2005SS	-20.3188	4.38654e-92	13.8628	0
H3K9me3_H3K27me3	DOWN2003SS	-20.8804	4.03213e-97	12.7762	0
H3K9me3_H3K18ac	DOWN2005SS	-5.45636	2.42996e-08	3.48909	0.000242332
H3K9me3_H3K18ac	DOWN2003SS	-5.78063	3.72107e-09	2.97444	0.00146764
H3K9me3_H3K14ac	DOWN2003SS	-6.26997	1.80555e-10	3.08395	0.00102135
H3K9ac_H3K79me1	DOWN2005SS	-4.46212	4.05768e-06	-4.83491	6.66042e-07
H3K9ac_H3K79me1	DOWN2003SS	-5.27029	6.81023e-08	-3.63503	0.000138972
H3K9ac_H3K4me3	DOWN2005SS	-24.657	1.54796e-134	30.3667	0
H3K9ac_H3K4me3	DOWN2003SS	-23.5925	2.30113e-123	30.2285	0
H3K9ac_H3K4me2	DOWN2005SS	-13.7072	4.59969e-43	13.3407	0
H3K9ac_H3K4me2	DOWN2003SS	-14.1644	7.61165e-46	14.1264	0
H3K9ac_H3K4me1	DOWN2005SS	-10.1632	1.4465e-24	7.75258	4.55191e-15
H3K9ac_H3K4me1	DOWN2003SS	-11.2202	1.62286e-29	7.8726	1.77636e-15
H3K9ac_H3K36me3	DOWN2005SS	4.79878	7.98171e-07	-7.65712	9.50734e-15
H3K9ac_H3K36me3	DOWN2003SS	5.51282	1.76569e-08	-10.6116	1.31572e-26
H3K9ac_H3K27me3	DOWN2005SS	-21.0049	2.95605e-98	14.9897	0
H3K9ac_H3K27me3	DOWN2003SS	-21.5395	3.32037e-103	16.3178	0
H3K9ac_H3K18ac	DOWN2005SS	-5.92069	1.60296e-09	5.50464	1.84962e-08
H3K9ac_H3K18ac	DOWN2003SS	-5.90975	1.71316e-09	5.12378	1.49733e-07
H3K9ac_H3K14ac	DOWN2005SS	-5.12836	1.4614e-07	4.89169	4.99878e-07
H3K9ac_H3K14ac	DOWN2003SS	-6.91394	2.35686e-12	5.59339	1.11339e-08
H3K9ac_H2BK5ac	DOWN2005SS	-4.68452	1.4031e-06	2.56864	0.00510492
H3K79me2_H3K79me1	DOWN2005SS	-5.55412	1.39504e-08	-4.97765	3.21802e-07
H3K79me2_H3K79me1	DOWN2003SS	-4.64045	1.73823e-06	-4.46765	3.95425e-06
H3K79me2_H3K4me3	DOWN2005SS	-24.5395	2.80177e-133	30.0845	0
H3K79me2_H3K4me3	DOWN2003SS	-22.7839	3.31303e-115	29.9297	0
H3K79me2_H3K4me2	DOWN2005SS	-13.6335	1.26487e-42	14.0682	0
H3K79me2_H3K4me2	DOWN2003SS	-13.313	9.72059e-41	14.2095	0
H3K79me2_H3K4me1	DOWN2005SS	-10.1667	1.39623e-24	9.32483	0
H3K79me2_H3K4me1	DOWN2003SS	-10.3064	3.29631e-25	8.06002	3.33067e-16
H3K79me2_H3K36me3	DOWN2005SS	5.01088	2.70911e-07	-7.4236	5.69878e-14
H3K79me2_H3K36me3	DOWN2003SS	5.42221	2.94333e-08	-10.1585	1.51836e-24
H3K79me2_H3K27me3	DOWN2005SS	-19.9291	1.13842e-88	18.9385	0
H3K79me2_H3K27me3	DOWN2003SS	-19.5325	2.90763e-85	20.733	0
H3K79me2_H3K18ac	DOWN2005SS	-5.65574	7.75889e-09	6.8405	3.94573e-12
H3K79me2_H3K18ac	DOWN2003SS	-4.36912	6.23748e-06	5.72988	5.02501e-09
H3K79me2_H3K14ac	DOWN2005SS	-6.33367	1.19697e-10	4.25202	1.05925e-05
H3K79me2_H3K14ac	DOWN2003SS	-6.8908	2.77405e-12	3.96777	3.62737e-05
H3K79me2_H2BK5ac	DOWN2005SS	-5.0023	2.83252e-07	3.04449	0.00116539
H3K79me1_H3K4me3	DOWN2005SS	-28.2048	2.5516e-175	25.7293	0
H3K79me1_H3K4me3	DOWN2003SS	-25.6935	6.90537e-146	27.3457	0
H3K79me1_H3K4me2	DOWN2005SS	-16.514	1.45542e-61	10.5009	0
H3K79me1_H3K4me2	DOWN2003SS	-15.7567	3.08942e-56	10.9788	0
H3K79me1_H3K4me1	DOWN2005SS	-13.3499	5.92694e-41	7.69449	7.10543e-15
H3K79me1_H3K4me1	DOWN2003SS	-12.138	3.32184e-34	7.73463	5.21805e-15
H3K79me1_H3K36me3	DOWN2003SS	3.76791	8.23101e-05	-19.3106	2.18709e-83
H3K79me1_H3K27me3	DOWN2005SS	-23.0504	7.28969e-118	17.3995	0
H3K79me1_H3K27me3	DOWN2003SS	-23.8986	1.58344e-126	17.1449	0
H3K79me1_H3K18ac	DOWN2005SS	-9.60812	3.69445e-22	3.15578	0.000800348
H3K79me1_H3K18ac	DOWN2003SS	-7.58093	1.71542e-14	3.52063	0.000215262
H3K79me1_H3K14ac	DOWN2003SS	-9.59284	4.28469e-22	2.98245	0.00142973
H3K4me3_H3K4me2	DOWN2005SS	29.2952	0	-11.25	1.15746e-29
H3K4me3_H3K4me2	DOWN2003SS	26.5077	0	-9.75187	9.05529e-23
H3K4me3_H3K4me1	DOWN2005SS	19.9793	0	-19.7916	1.75926e-87
H3K4me3_H3K4me1	DOWN2003SS	18.684	0	-19.0052	7.7215e-81
H3K4me3_H3K36me3	DOWN2005SS	34.8649	0	-27.0698	1.11687e-161
H3K4me3_H3K36me3	DOWN2003SS	32.9712	0	-26.5519	1.22127e-155
H3K4me3_H3K27me3	DOWN2005SS	8.33382	0	-14.0531	3.68931e-45
H3K4me3_H3K27me3	DOWN2003SS	1.68228	0.046257	-16.27	8.05419e-60
H3K4me3_H3K18ac	DOWN2005SS	26.1656	0	-20.3125	4.98806e-92
H3K4me3_H3K18ac	DOWN2003SS	26.8473	0	-20.0633	7.72751e-90
H3K4me3_H3K14ac	DOWN2005SS	20.7821	0	-23.2647	5.05535e-120
H3K4me3_H3K14ac	DOWN2003SS	21.4339	0	-20.4801	1.6195e-93
H3K4me3_H2BK5ac	DOWN2005SS	25.7059	0	-24.0775	2.15256e-128
H3K4me3_H2BK5ac	DOWN2003SS	24.0271	0	-23.438	8.76339e-122
H3K4me2_H3K4me1	DOWN2005SS	4.91662	4.40251e-07	-5.69413	6.20004e-09
H3K4me2_H3K4me1	DOWN2003SS	4.98906	3.03371e-07	-5.53949	1.51677e-08
H3K4me2_H3K36me3	DOWN2005SS	15.8668	0	-17.4964	7.62468e-69
H3K4me2_H3K36me3	DOWN2003SS	16.2658	0	-19.0673	2.36168e-81
H3K4me2_H3K18ac	DOWN2005SS	8.13018	2.22045e-16	-8.41194	2.01649e-17
H3K4me2_H3K18ac	DOWN2003SS	9.03834	0	-8.70713	1.55836e-18
H3K4me2_H3K14ac	DOWN2005SS	6.62802	1.70115e-11	-11.3982	2.13466e-30
H3K4me2_H3K14ac	DOWN2003SS	5.88459	1.99515e-09	-9.93222	1.50736e-23
H3K4me2_H2BK5ac	DOWN2005SS	9.59909	0	-12.0888	6.05111e-34
H3K4me2_H2BK5ac	DOWN2003SS	10.3502	0	-13.2531	2.16564e-40
H3K4me1_H3K36me3	DOWN2005SS	11.342	0	-15.6843	9.68917e-56
H3K4me1_H3K36me3	DOWN2003SS	11.7232	0	-16.7657	2.17405e-63
H3K4me1_H3K27me3	DOWN2005SS	-12.2637	7.09446e-35	10.0154	0
H3K4me1_H3K27me3	DOWN2003SS	-13.2277	3.03388e-40	11.4105	0
H3K4me1_H3K18ac	DOWN2005SS	3.53677	0.00020253	-3.11134	0.000931213
H3K4me1_H3K18ac	DOWN2003SS	4.05709	2.48443e-05	-4.00591	3.08897e-05
H3K4me1_H3K14ac	DOWN2005SS	3.98451	3.38099e-05	-5.47395	2.20051e-08
H3K4me1_H3K14ac	DOWN2003SS	2.62597	0.00432008	-4.37042	6.20029e-06
H3K4me1_H2BK5ac	DOWN2005SS	4.70969	1.24044e-06	-8.01775	5.38499e-16
H3K4me1_H2BK5ac	DOWN2003SS	4.67776	1.45014e-06	-9.94414	1.33733e-23
H3K36me3_H3K27me3	DOWN2005SS	-23.1847	3.25118e-119	20.8912	0
H3K36me3_H3K27me3	DOWN2003SS	-24.506	6.37223e-133	21.4077	0
H3K36me3_H3K18ac	DOWN2005SS	-11.6046	1.95294e-31	8.92327	0
H3K36me3_H3K18ac	DOWN2003SS	-12.6925	3.25313e-37	9.12342	0
H3K36me3_H3K14ac	DOWN2005SS	-12.4355	8.38381e-36	8.72083	0
H3K36me3_H3K14ac	DOWN2003SS	-14.0689	2.94908e-45	9.44402	0
H3K36me3_H2BK5ac	DOWN2005SS	-12.7317	1.96981e-37	7.43776	5.11813e-14
H3K36me3_H2BK5ac	DOWN2003SS	-15.1087	7.09527e-52	6.62823	1.69871e-11
H3K27me3_H3K18ac	DOWN2005SS	16.0091	0	-13.7632	2.12037e-43
H3K27me3_H3K18ac	DOWN2003SS	15.1357	0	-16.0559	2.59972e-58
H3K27me3_H3K14ac	DOWN2005SS	12.1555	0	-16.959	8.25387e-65
H3K27me3_H3K14ac	DOWN2003SS	9.94931	0	-16.7902	1.43873e-63
H3K27me3_H2BK5ac	DOWN2005SS	14.6406	0	-18.1396	7.76387e-74
H3K27me3_H2BK5ac	DOWN2003SS	15.0366	0	-20.2361	2.35521e-91
H3K18ac_H2BK5ac	DOWN2005SS	2.25668	0.0120142	-3.42377	0.000308789
H3K18ac_H2BK5ac	DOWN2003SS	1.76463	0.038813	-4.57083	2.42901e-06
H3K14ac_H2BK5ac	DOWN2003SS	2.52612	0.00576644	-5.27448	6.65663e-08
H2AK5ac_MeDip	DOWN2005SS	-5.28487	6.28979e-08	6.57308	2.46426e-11
H2AK5ac_MeDip	DOWN2003SS	-4.26147	1.01542e-05	5.68691	6.46799e-09
H2AK5ac_H4K20me1	DOWN2005SS	5.5066	1.82915e-08	-6.04184	7.61849e-10
H2AK5ac_H4K20me1	DOWN2003SS	5.73175	4.9701e-09	-7.04271	9.42707e-13
H2AK5ac_H3K9me3	DOWN2005SS	-5.89476	1.87612e-09	6.90352	2.53642e-12
H2AK5ac_H3K9me3	DOWN2003SS	-5.47023	2.24727e-08	5.91205	1.68934e-09
H2AK5ac_H3K79me2	DOWN2005SS	2.39201	0.00837827	-1.71673	0.0430146
H2AK5ac_H3K79me1	DOWN2005SS	6.37588	9.09561e-11	-8.14664	1.87083e-16
H2AK5ac_H3K79me1	DOWN2003SS	6.85968	3.45057e-12	-8.49367	1.00105e-17
H2AK5ac_H3K4me3	DOWN2005SS	-10.6576	8.03067e-27	11.1567	0
H2AK5ac_H3K4me3	DOWN2003SS	-11.0293	1.37963e-28	10.4583	0
H2AK5ac_H3K4me2	DOWN2005SS	-8.97638	1.39914e-19	10.2196	0
H2AK5ac_H3K4me2	DOWN2003SS	-9.95217	1.23374e-23	11.7921	0
H2AK5ac_H3K36me3	DOWN2005SS	5.30638	5.59122e-08	-6.94376	1.90898e-12
H2AK5ac_H3K36me3	DOWN2003SS	5.85185	2.43062e-09	-8.51744	8.15574e-18
H2AK5ac_H3K27me3	DOWN2005SS	-6.57744	2.39312e-11	5.34547	4.50908e-08
H2AK5ac_H3K27me3	DOWN2003SS	-5.98539	1.07934e-09	4.66421	1.54899e-06

[truncated: 9 more sheets: UPINTRON_MidInc, EXON_MidInc, DOWNINTRON_MidInc, UPINTRON_Random, EXON_Random, DOWNINTRON_Random, UPINTRON_Constitutive, EXON_Constitutive, DOWNINTRON_Constitutive]
