# Supplementary material for: Splicing-associated chromatin signatures: a combinatorial and position-dependent role for histone marks in splicing definition
Source: Nat Commun. 2021 Jan 29;12:682. doi: 10.1038/s41467-021-20979-x (PMC7846797; doi:10.1038/s41467-021-20979-x)
Supplement: Supplementary file 6 — Supplementary Data 4 [file 41467_2021_20979_MOESM6_ESM.xlsx]

## Sheet: Legend and Summary
Supplementary data S4. Lists of alternatively spliced exons marked by a specific splicing-associated chromatin signature (SACS). The list of alternatively spliced exons for each SACS is given together with the list of unique genes for the Gene Ontology analysis. We provide for each SACS-marked exon (in order of appearance): the chromosome, the coordinates in hg19 of the flanking introns, the stra…
	SUMMARY OF THE NUMBER OF OVERLAPPING SPLICING EVENTS AND GENES BETWEEN SACS
	SPLICING EVENTS (EXONS)
		SACS1	SACS2	SACS3	SACS4	SACS5	SACS6	SACS7
	number of events	165	142	143	152	89	45	139
	number of unique events per SACS	159	131	137	109	66	37	91
	number of overlapping events	6	11	6	43	23	8	48
	% overlapping	3.63636	7.74648	4.1958	28.2895	25.8427	17.7778	34.5324
	GENES CONTAINING A SACS-MARKED SPLICING EVENT
		SACS1	SACS2	SACS3	SACS4	SACS5	SACS6	SACS7
	number of genes	132	111	114	130	82	34	126
	number of unique genes per SACS	108	81	92	81	46	20	72
	number of overlapping genes	24	30	22	49	36	14	54
	% overlapping	18.1818	27.027	19.2982	37.6923	43.9024	41.1765	42.8571

## Sheet: SACS1 H3K4m1+H3K4me2
ALL SPLICING EVENTS (SACS-MARKED EXONS)											UNIQUE GENES
chr10:102824178:102824258:102824405:102824583:+:KAZALD1:ENSG00000107821											KAZALD1
chr10:104156580:104156661:104156812:104157059:+:NFKB2:ENSG00000077150											PSRC1
chr1:109823111:109823399:109823873:109824241:-:PSRC1:ENSG00000134222											GSTM2
chr1:110211105:110211547:110211611:110211912:+:GSTM2:ENSG00000213366											DIXDC1
chr11:111853104:111853107:111853211:111855956:+:DIXDC1:ENSG00000150764											TMEM25
chr11:118402586:118402812:118403176:118403632:+:TMEM25:ENSG00000149582											FBXO2
chr11:118402586:118402961:118403176:118403632:+:TMEM25:ENSG00000149582											RPS13
chr11:118402586:118403005:118404602:118404744:+:TMEM25:ENSG00000149582											PUSL1
chr1:11709282:11709836:11709931:11710002:-:FBXO2:ENSG00000116661											PEX11B
chr11:17096710:17097001:17097170:17098715:-:RPS13:ENSG00000110700											APH1A
chr1:1244983:1245086:1245231:1246014:+:PUSL1:ENSG00000169972											SEMA6C
chr1:145517388:145518071:145518272:145522514:+:PEX11B:ENSG00000131779											CREB3L4
chr1:150239056:150239475:150239654:150239756:-:APH1A:ENSG00000117362											KRTCAP2
chr1:151110275:151110792:151110882:151118909:-:SEMA6C:ENSG00000143434											RASSF7
chr1:153941175:153941406:153941652:153941810:+:CREB3L4:ENSG00000143578											SERPING1
chr1:155034593:155034721:155034845:155034936:+:ADAM15:ENSG00000143537											UBXN1
chr1:155142036:155142267:155144965:155145041:-:KRTCAP2:ENSG00000163463											RCOR2
chr1:155143339:155143877:155145104:155145214:-:KRTCAP2:ENSG00000163463											TRPT1
chr1:155174748:155174851:155176197:155177589:-:THBS3:ENSG00000169231											PRDX5
chr11:561892:562084:562776:563189:+:RASSF7:ENSG00000099849											ZFPL1
chr11:57365794:57367337:57367850:57369508:+:SERPING1:ENSG00000149131											SIPA1
chr1:161137276:161137785:161137917:161138783:+:PPOX:ENSG00000143224											RELA
chr11:62445106:62445212:62445304:62445399:-:UBXN1:ENSG00000162191											EFEMP2
chr11:63680419:63681426:63681641:63681733:-:RCOR2:ENSG00000167771											FIBP
chr11:63991439:63991757:63991963:63992273:-:TRPT1:ENSG00000149743											DRAP1
chr11:63991439:63991757:63991963:63993522:-:TRPT1:ENSG00000149743											ATG16L2
chr11:63991439:63991757:63992189:63993522:-:TRPT1:ENSG00000149743											PNPLA2
chr11:63991634:63991757:63991963:63992971:-:TRPT1:ENSG00000149743											RPLP0
chr11:63991682:63991757:63992189:63992273:-:TRPT1:ENSG00000149743											OGFOD2
chr11:64085858:64088133:64088264:64088479:+:PRDX5:ENSG00000126432											JMJD4
chr11:64852272:64853887:64854080:64854192:+:ZFPL1:ENSG00000162300											GALE
chr11:65409848:65409934:65410110:65412426:+:SIPA1:ENSG00000213445											TROAP
chr11:65427268:65429158:65429306:65429408:-:RELA:ENSG00000173039											PRPF40B
chr11:65634183:65634281:65634550:65635332:-:EFEMP2:ENSG00000172638											FAM213B
chr11:65651514:65651782:65651960:65652041:-:FIBP:ENSG00000172500											SP1
chr11:65687933:65688019:65688133:65688355:+:DRAP1:ENSG00000175550											TARBP2
chr11:6650808:6650903:6651142:6651230:-:DCHS1:ENSG00000166341											DGKA
chr11:72533588:72533893:72535887:72536347:+:ATG16L2:ENSG00000168010											SHMT2
chr11:819905:821628:821860:821958:+:PNPLA2:ENSG00000177666											MARS
chr12:120635265:120636657:120636803:120636921:-:RPLP0:ENSG00000089157											LTBR
chr12:120636573:120636657:120636803:120636921:-:RPLP0:ENSG00000089157											GAPDH
chr12:123461314:123461418:123461713:123462872:+:OGFOD2:ENSG00000111325											CHD4
chr12:123466426:123466504:123466621:123467016:+:ARL6IP4:ENSG00000182196											TPI1
chr1:227920728:227921115:227921382:227921608:-:JMJD4:ENSG00000081692											ATN1
chr1:228402135:228402491:228402799:228403264:+:OBSCN:ENSG00000154358											SYTL1
chr1:24124361:24124607:24125220:24125856:-:GALE:ENSG00000117308											KIAA1522
chr12:49717729:49719284:49719441:49719530:+:TROAP:ENSG00000135451											PCK2
chr12:50031367:50031516:50031607:50035691:+:PRPF40B:ENSG00000110844											RNF31
chr1:2519231:2519775:2519892:2519989:+:FAM213B:ENSG00000157870											CFL2
chr12:53775597:53775894:53777406:53800369:+:SP1:ENSG00000185591											DPH2
chr12:53895968:53896811:53896996:53897243:+:TARBP2:ENSG00000139546											ZBTB25
chr12:53895968:53896811:53896996:53897497:+:TARBP2:ENSG00000139546											SRSF5
chr12:53895968:53896811:53896996:53897514:+:TARBP2:ENSG00000139546											LRRC57
chr12:56333954:56334036:56334217:56334408:+:DGKA:ENSG00000065357											SNX22
chr12:56334506:56334681:56335109:56335294:+:DGKA:ENSG00000065357											UNC45A
chr12:57626358:57626487:57627445:57627532:+:SHMT2:ENSG00000182199											NDUFB10
chr12:57883128:57883207:57883341:57883679:+:MARS:ENSG00000166986											RPS2
chr12:57883128:57883207:57883341:57883990:+:MARS:ENSG00000166986											RAB26
chr12:6493850:6494188:6494545:6495232:+:LTBR:ENSG00000111321											HIRIP3
chr12:6645759:6645850:6647162:6647267:+:GAPDH:ENSG00000111640											ALDOA
chr12:6646556:6646750:6647162:6647267:+:GAPDH:ENSG00000111640											ZNF747
chr12:6711341:6711542:6711654:6715440:-:CHD4:ENSG00000111642											BCL7C
chr12:6978937:6979213:6979300:6979429:+:TPI1:ENSG00000111669											TMEM8A
chr12:7046724:7047008:7047230:7047644:+:ATN1:ENSG00000111676											ACD
chr12:7242329:7242652:7242769:7244048:-:C1R:ENSG00000159403											BCAR1
chr1:27675643:27675889:27677827:27677947:+:SYTL1:ENSG00000142765											RPUSD1
chr1:33235387:33235481:33238042:33238466:+:KIAA1522:ENSG00000162522											CDT1
chr1:36773564:36773990:36774076:36784861:+:SH3D21:ENSG00000214193											ANKRD11
chr1:36773564:36773990:36774076:36785043:+:SH3D21:ENSG00000214193											VPS9D1
chr14:24564054:24567412:24567887:24568767:+:PCK2:ENSG00000100889											ZNF276
chr14:24617331:24617467:24617686:24617851:+:RNF31:ENSG00000092098											GAS8
chr14:35182183:35182266:35182342:35182460:-:CFL2:ENSG00000165410											RAB34
chr14:35182183:35182266:35182342:35182603:-:CFL2:ENSG00000165410											MLX
chr14:35182183:35182266:35182342:35182714:-:CFL2:ENSG00000165410											NAGS
chr1:44436380:44436638:44436861:44437059:+:DPH2:ENSG00000132768											TBKBP1
chr1:44436380:44436638:44436892:44437059:+:DPH2:ENSG00000132768											COL1A1
chr1:44436489:44436638:44436861:44437059:+:DPH2:ENSG00000132768											FAM64A
chr14:64966281:64969287:64969533:64969619:-:ZBTB25:ENSG00000089775											PLSCR3
chr14:70235391:70235515:70235968:70237184:+:SRSF5:ENSG00000100650											ARL16
chr15:42837460:42839459:42840442:42840549:-:LRRC57:ENSG00000180979											PYCR1
chr15:43021324:43021427:43021560:43021766:-:CDAN1:ENSG00000140326											EIF3G
chr15:43027572:43027708:43027877:43028073:-:CDAN1:ENSG00000140326											ATG4D
chr15:64446201:64446586:64446951:64447590:+:SNX22:ENSG00000157734											TMED1
chr15:91477779:91478174:91478560:91478774:+:UNC45A:ENSG00000140553											DOCK6
chr16:2011259:2011498:2011637:2011798:+:NDUFB10:ENSG00000140990											ANKLE1
chr16:2011292:2011498:2011637:2011798:+:NDUFB10:ENSG00000140990											GTPBP3
chr16:2012266:2012498:2012657:2012737:-:RPS2:ENSG00000140988											PAF1
chr16:2202886:2202990:2203223:2203320:+:RAB26:ENSG00000167964											PSMC4
chr16:30004878:30004961:30005129:30005227:-:HIRIP3:ENSG00000149929											MEIS3
chr16:30005129:30005227:30006164:30006424:-:HIRIP3:ENSG00000149929											FUT1
chr16:30078687:30078771:30079008:30079529:+:ALDOA:ENSG00000149925											PPFIA3
chr16:30537372:30543600:30544469:30545518:-:ZNF747:ENSG00000169955											ALKBH7
chr16:30900266:30903907:30904035:30904533:-:BCL7C:ENSG00000099385											TRIP10
chr16:427164:427378:427585:434256:-:TMEM8A:ENSG00000129925											SRSF6
chr1:6522726:6522923:6524779:6525148:-:TNFRSF25:ENSG00000215788											ZFAND2B
chr16:58534173:58537702:58538178:58538493:+:NDRG4:ENSG00000103034											OBSL1
chr16:58534173:58537702:58538178:58540291:+:NDRG4:ENSG00000103034											MMP11
chr16:67682657:67682796:67686242:67686375:+:RLTPR:ENSG00000159753											INO80B
chr16:67683871:67683952:67684053:67685090:+:RLTPR:ENSG00000159753											FAM131A
chr16:67691717:67691889:67692265:67692458:-:ACD:ENSG00000102977											IP6K2
chr16:67968574:67968700:67969381:67969485:-:CTC-479C5.12:ENSG00000261884											RNF123
chr16:731603:731793:732076:732165:+:STUB1:ENSG00000103266											RPUSD3
chr16:75270896:75276812:75276988:75299723:-:BCAR1:ENSG00000050820											HMGB2
chr16:837179:837344:837477:837556:-:RPUSD1:ENSG00000007376											DDX41
chr16:837179:837397:837477:837556:-:RPUSD1:ENSG00000007376											PFDN6
chr16:88872045:88872132:88872277:88872429:+:CDT1:ENSG00000167513											NRCAM
chr16:89357236:89357421:89357591:89358089:-:ANKRD11:ENSG00000167522											EEPD1
chr16:89774939:89775265:89775364:89775635:-:VPS9D1:ENSG00000075399											GALT
chr16:89789242:89789545:89790117:89793687:+:ZNF276:ENSG00000158805
chr16:89789591:89789687:89790117:89793687:+:ZNF276:ENSG00000158805
chr16:90102095:90102789:90103807:90104170:+:GAS8:ENSG00000141013
chr17:27042723:27042818:27042919:27043011:-:RAB34:ENSG00000109113
chr17:40719673:40720488:40720577:40720855:+:MLX:ENSG00000108788
chr17:40820321:40821448:40821639:40821936:-:PLEKHH3:ENSG00000068137
chr17:42084862:42084935:42085141:42085816:+:NAGS:ENSG00000161653
chr17:45785878:45786091:45786818:45787864:+:TBKBP1:ENSG00000198933
chr17:48275865:48276587:48276688:48276779:-:COL1A1:ENSG00000108821
chr17:6348662:6350783:6351078:6352632:+:FAM64A:ENSG00000129195
chr17:7287183:7287289:7287572:7287803:+:TNK1:ENSG00000174292
chr17:7297155:7297423:7298053:7298227:-:PLSCR3:ENSG00000187838
chr17:7754867:7754966:7755114:7755269:+:KDM6B:ENSG00000132510
chr17:79648909:79649064:79649705:79650043:-:ARL16:ENSG00000214087
chr17:79891252:79892529:79892621:79893999:-:PYCR1:ENSG00000183010
chr17:79891252:79892529:79892621:79895056:-:PYCR1:ENSG00000183010
chr17:8077934:8079075:8079193:8079277:-:TMEM107:ENSG00000179029
chr1:86047967:86048099:86048307:86048423:+:CYR61:ENSG00000142871
chr1:897130:897206:897427:897735:+:KLHL17:ENSG00000187961
chr19:10229403:10229544:10229742:10229764:-:EIF3G:ENSG00000130811
chr19:1041426:1041509:1042175:1042314:+:ABCA7:ENSG00000064687
chr19:10655542:10655633:10655806:10657515:+:ATG4D:ENSG00000130734
chr19:10655542:10655633:10655806:10657865:+:ATG4D:ENSG00000130734
chr19:10943889:10945610:10945739:10945932:-:TMED1:ENSG00000099203
chr19:11354061:11354233:11354386:11354478:-:DOCK6:ENSG00000130158
chr19:17393811:17394034:17394771:17394898:+:ANKLE1:ENSG00000160117
chr19:17449260:17449348:17449550:17449932:+:GTPBP3:ENSG00000130299
chr19:17452131:17452287:17452542:17452965:+:GTPBP3:ENSG00000130299
chr19:39877439:39878979:39879107:39881458:-:PAF1:ENSG00000006712
chr19:40478151:40478276:40478462:40480201:+:PSMC4:ENSG00000013275
chr19:47906810:47909717:47909783:47910145:-:MEIS3:ENSG00000105419
chr19:49254540:49255747:49256379:49256582:-:FUT1:ENSG00000174951
chr19:49637136:49637291:49637422:49637896:+:PPFIA3:ENSG00000177380
chr19:6374387:6374476:6374600:6374822:+:ALKBH7:ENSG00000125652
chr19:6744711:6744811:6745005:6746189:+:TRIP10:ENSG00000125733
chr19:6744711:6744811:6745005:6746463:+:TRIP10:ENSG00000125733
chr1:9781918:9782033:9782211:9782302:+:PIK3CD:ENSG00000171608
chr20:42088060:42088411:42088535:42088673:+:SRSF6:ENSG00000124193
chr2:220072143:220072609:220072760:220072978:+:ZFAND2B:ENSG00000158552
chr2:220421445:220422545:220422832:220428077:-:OBSL1:ENSG00000124006
chr2:220421445:220422545:220422832:220429964:-:OBSL1:ENSG00000124006
chr2:220421445:220422545:220422832:220431552:-:OBSL1:ENSG00000124006
chr2:220421445:220422545:220422832:220431995:-:OBSL1:ENSG00000124006
chr2:220421445:220422545:220422832:220432440:-:OBSL1:ENSG00000124006
chr22:24113486:24121374:24122689:24122769:+:MMP11:ENSG00000099953
chr2:74682725:74682929:74683063:74683230:+:INO80B:ENSG00000115274
chr2:74756062:74756259:74756409:74756489:-:AUP1:ENSG00000115307
chr3:184055159:184059854:184060036:184060532:+:FAM131A:ENSG00000175182
chr3:48732854:48754590:48754920:48755303:-:IP6K2:ENSG00000068745
chr3:49756037:49757944:49758086:49758233:+:RNF123:ENSG00000164068
chr3:9882489:9883667:9883766:9885149:-:RPUSD3:ENSG00000156990
chr4:174253389:174253972:174254146:174254220:-:HMGB2:ENSG00000164104
chr5:176942259:176942930:176942990:176943120:-:DDX41:ENSG00000183258
chr6:33258021:33258103:33258227:33264606:+:PFDN6:ENSG00000204220
chr7:107832297:107834468:107834615:107834706:-:NRCAM:ENSG00000091129
chr7:36193770:36193830:36194811:36278594:+:EEPD1:ENSG00000122547
chr9:34647564:34647654:34647958:34648112:+:GALT:ENSG00000213930

## Sheet: SACS2 H3K9me3+5mC_Included
ALL SPLICING EVENTS (SACS-MARKED EXONS)											UNIQUE GENES
chr1:109741296:109742476:109742602:109742681:+:KIAA1324:ENSG00000116299											KIAA1324
chr11:102219495:102220609:102221480:102221575:+:BIRC2:ENSG00000110330											BIRC2
chr11:10820971:10821099:10821895:10821979:-:EIF4G2:ENSG00000110321											EIF4G2
chr11:10821715:10821791:10821895:10821979:-:EIF4G2:ENSG00000110321											CLCN6
chr1:113241411:113242080:113242432:113242516:+:MOV10:ENSG00000155363											LRP4
chr1:113242432:113242516:113242962:113243038:+:MOV10:ENSG00000155363											POGZ
chr1:113242604:113242841:113242962:113243038:+:MOV10:ENSG00000155363											ATP8B2
chr1:11894087:11894293:11894452:11894541:+:CLCN6:ENSG00000011021											IQGAP3
chr11:3845606:3846026:3846358:3846558:+:PGAP2:ENSG00000148985											TRIM22
chr11:46900589:46900677:46900866:46903253:-:LRP4:ENSG00000134569											COPA
chr11:47196649:47196733:47196864:47197402:-:ARFGAP2:ENSG00000149182											DNHD1
chr11:47196649:47196733:47196864:47197423:-:ARFGAP2:ENSG00000149182											LAMC1
chr11:47196649:47196733:47196864:47198067:-:ARFGAP2:ENSG00000149182											NAV1
chr11:47196649:47196733:47196964:47197402:-:ARFGAP2:ENSG00000149182											CR2
chr1:151378940:151379083:151379499:151379711:-:POGZ:ENSG00000143442											CIT
chr1:154316044:154316369:154316533:154316619:+:ATP8B2:ENSG00000143515											GCN1L1
chr1:154318359:154318707:154318952:154319096:+:ATP8B2:ENSG00000143515											SIRT4
chr1:155026982:155028178:155028328:155028408:+:ADAM15:ENSG00000143537											EIF4G3
chr1:155168052:155168200:155168393:155169595:-:THBS3:ENSG00000169231											PRKAG1
chr1:155169647:155169786:155170401:155170688:-:THBS3:ENSG00000169231											MLL2
chr1:155174748:155174851:155175107:155175991:-:THBS3:ENSG00000169231											CAPS2
chr1:155174748:155174851:155176197:155177589:-:THBS3:ENSG00000169231											SESN2
chr1:156518279:156518373:156518540:156520053:-:IQGAP3:ENSG00000183856											ZMYM6
chr11:5718573:5719545:5719647:5719710:+:TRIM22:ENSG00000132274											PNP
chr1:160261719:160261802:160261988:160262274:-:COPA:ENSG00000122218											PRMT5
chr11:6579923:6580132:6580336:6580411:+:DNHD1:ENSG00000179532											ELOVL1
chr11:6651142:6651230:6652094:6652284:-:DCHS1:ENSG00000166341											UROD
chr1:183087281:183090858:183091079:183091198:+:LAMC1:ENSG00000135862											TJP1
chr1:1849601:1849692:1850373:1850484:-:TMEM52:ENSG00000178821											CAPN3
chr1:201777277:201777546:201777738:201777831:+:NAV1:ENSG00000134369											FRMD5
chr1:207640257:207641872:207642060:207642145:+:CR2:ENSG00000117322											IREB2
chr12:120221855:120221993:120222869:120241010:-:CIT:ENSG00000122966											KCTD13
chr12:120600775:120600874:120601063:120602140:-:GCN1L1:ENSG00000089154											SRCAP
chr12:120741861:120750259:120750553:120750687:+:SIRT4:ENSG00000089163											ITGAM
chr1:21267888:21267984:21268823:21276496:-:EIF4G3:ENSG00000075151											CTRL
chr1:228482744:228486155:228486168:228486171:+:OBSCN:ENSG00000154358											PRPF8
chr12:49398948:49399089:49399326:49406845:-:PRKAG1:ENSG00000181929											CEP192
chr12:49439957:49440043:49440207:49440392:-:MLL2:ENSG00000167548											EMR2
chr12:7241158:7241206:7241327:7241435:-:C1R:ENSG00000159403											JAK3
chr12:75692560:75692651:75692746:75693617:-:CAPS2:ENSG00000180881											PTPRS
chr1:28598382:28598795:28598977:28599092:+:SESN2:ENSG00000130766											ZNF649
chr1:35480489:35480589:35480763:35484954:-:ZMYM6:ENSG00000163867											ZNF154
chr1:35480489:35480589:35480763:35485984:-:ZMYM6:ENSG00000163867											ANGPTL4
chr14:20940636:20942631:20943107:20943221:+:PNP:ENSG00000198805											ZNF266
chr14:23389940:23390049:23390265:23391385:-:PRMT5:ENSG00000100462											ACOT8
chr1:43830768:43830857:43831047:43831235:-:ELOVL1:ENSG00000066322											ZNF512B
chr1:45479026:45479247:45479463:45479581:+:UROD:ENSG00000126088											FN1
chr1:45478887:45479266:45479463:45479581:+:UROD:ENSG00000126088											NCL
chr1:45479026:45479266:45479463:45479581:+:UROD:ENSG00000126088											MCM5
chr15:30024732:30024835:30025019:30025298:-:TJP1:ENSG00000104067											KIF1A
chr1:53736825:53736899:53737018:53738276:-:LRP8:ENSG00000157193											XPO1
chr1:53736825:53736899:53737018:53740372:-:LRP8:ENSG00000157193											CCDC142
chr1:53736825:53736899:53737018:53741303:-:LRP8:ENSG00000157193											MAT2A
chr1:53736825:53736899:53737018:53746259:-:LRP8:ENSG00000157193											KDM3A
chr15:42703543:42703945:42704177:42704257:+:CAPN3:ENSG00000092529											STARD7
chr15:42703543:42703945:42704177:42704284:+:CAPN3:ENSG00000092529											PLXNA1
chr15:44166137:44166317:44166660:44175901:-:FRMD5:ENSG00000171877											PIK3CA
chr15:78783103:78786251:78786398:78786484:+:IREB2:ENSG00000136381											PLCD1
chr16:29922878:29922982:29923188:29923281:-:KCTD13:ENSG00000174943											CTNNB1
chr16:30725032:30727387:30727523:30727614:+:SRCAP:ENSG00000080603											PTPN23
chr16:31309275:31332562:31332692:31332785:+:ITGAM:ENSG00000169896											DALRD3
chr16:67685218:67685304:67685748:67685824:+:RLTPR:ENSG00000159753											USP19
chr16:67963998:67964088:67964221:67964311:-:CTRL:ENSG00000141086											AMIGO3
chr16:67964221:67964311:67964491:67964584:-:CTRL:ENSG00000141086											GMPPB
chr16:67964221:67964311:67964491:67964629:-:CTC-479C5.12:ENSG00000261884											DNAH1
chr16:67964221:67964311:67964491:67964629:-:CTRL:ENSG00000141086											ADAMTS9
chr16:67968574:67968700:67969381:67969485:-:CTC-479C5.12:ENSG00000261884											LRIG1
chr16:731603:731793:732076:732165:+:STUB1:ENSG00000103266											TADA3
chr17:1584984:1585114:1585332:1586827:-:PRPF8:ENSG00000174231											TBC1D9
chr17:7077386:7077457:7077608:7077693:-:ASGR1:ENSG00000141505											PDGFRA
chr17:7576926:7577019:7577155:7577499:-:TP53:ENSG00000141510											DMXL1
chr18:13042333:13048858:13049680:13049764:+:CEP192:ENSG00000101639											KIF20A
chr1:86047261:86047611:86047967:86048099:+:CYR61:ENSG00000142871											WDR55
chr1:86047967:86048099:86048307:86048423:+:CYR61:ENSG00000142871											ARAP3
chr19:1058268:1058617:1058746:1058819:+:ABCA7:ENSG00000064687											ZNF131
chr19:14854342:14854428:14854596:14857044:-:EMR2:ENSG00000127507											PPP1R10
chr19:14854342:14854428:14854596:14857708:-:EMR2:ENSG00000127507											DHX16
chr19:17945812:17945892:17946024:17946733:-:JAK3:ENSG00000105639											PTK7
chr19:49937946:49938025:49938139:49938425:-:SLC17A7:ENSG00000104888											ZFHX4
chr19:5219318:5219320:5219478:5219950:-:PTPRS:ENSG00000105426											TNKS
chr19:52394651:52394736:52395150:52399725:-:ZNF649:ENSG00000198093											SET
chr19:58212513:58212606:58214156:58216221:-:ZNF154:ENSG00000179909
chr1:9781306:9781502:9781918:9782033:+:PIK3CD:ENSG00000171608
chr19:8436406:8438589:8438839:8438900:+:ANGPTL4:ENSG00000167772
chr19:9529571:9529727:9529975:9530741:-:ZNF266:ENSG00000174652
chr20:44472037:44472166:44472360:44472902:-:ACOT8:ENSG00000101473
chr20:62595063:62595142:62595266:62595424:-:ZNF512B:ENSG00000196700
chr20:62595744:62595843:62596069:62597494:-:ZNF512B:ENSG00000196700
chr2:198264890:198264976:198265158:198265439:-:SF3B1:ENSG00000115524
chr2:216236738:216236832:216237023:216238045:-:FN1:ENSG00000115414
chr2:216236738:216236832:216237098:216238045:-:FN1:ENSG00000115414
chr2:232319978:232320112:232320335:232320721:-:NCL:ENSG00000115053
chr2:233652039:233655426:233655625:233655718:+:GIGYF2:ENSG00000204120
chr22:35796598:35799200:35799326:35799407:+:MCM5:ENSG00000100297
chr22:35797459:35799200:35799326:35799407:+:MCM5:ENSG00000100297
chr2:241702508:241702583:241702763:241705127:-:KIF1A:ENSG00000130294
chr2:242179235:242179316:242179579:242181875:-:HDLBP:ENSG00000115677
chr2:61719616:61719702:61721226:61722590:-:XPO1:ENSG00000082898
chr2:74593502:74593586:74593747:74593910:-:DCTN1:ENSG00000204843
chr2:74701929:74702043:74702242:74702352:-:CCDC142:ENSG00000135637
chr2:74753963:74754068:74754490:74754598:-:AUP1:ENSG00000115307
chr2:85769095:85769278:85769870:85770024:+:MAT2A:ENSG00000168906
chr2:86716560:86716643:86718180:86718264:+:KDM3A:ENSG00000115548
chr2:96858898:96858980:96859090:96860696:-:STARD7:ENSG00000084090
chr3:126723554:126723728:126723851:126723933:+:PLXNA1:ENSG00000114554
chr3:178947230:178947792:178947909:178948013:+:PIK3CA:ENSG00000121879
chr3:184042135:184042666:184042902:184043057:+:EIF4G1:ENSG00000114867
chr3:38051302:38051395:38051544:38051622:-:PLCD1:ENSG00000187091
chr3:41265572:41266017:41266244:41266445:+:CTNNB1:ENSG00000168036
chr3:41265812:41266017:41266244:41266445:+:CTNNB1:ENSG00000168036
chr3:47449980:47450266:47450577:47450653:+:PTPN23:ENSG00000076201
chr3:47458697:47458794:47459313:47459624:-:SCAP:ENSG00000114650
chr3:47458697:47458794:47459316:47459624:-:SCAP:ENSG00000114650
chr3:47459739:47459811:47460012:47460145:-:SCAP:ENSG00000114650
chr3:49053140:49053252:49053519:49053591:-:DALRD3:ENSG00000178149
chr3:49151526:49151607:49151717:49152196:-:USP19:ENSG00000172046
chr3:49759316:49759398:49759580:49759664:-:AMIGO3:ENSG00000176020
chr3:49759316:49759398:49759580:49759664:-:GMPPB:ENSG00000173540
chr3:52402934:52403841:52404035:52404126:+:DNAH1:ENSG00000114841
chr3:52404245:52404493:52404651:52404734:+:DNAH1:ENSG00000114841
chr3:64619284:64619374:64619555:64627524:-:ADAMTS9:ENSG00000163638
chr3:66430913:66431001:66431285:66431903:-:LRIG1:ENSG00000144749
chr3:9828793:9828883:9829024:9831193:-:TADA3:ENSG00000171148
chr3:9955708:9956086:9956283:9956363:+:IL17RE:ENSG00000163701
chr3:9955708:9956159:9956283:9956363:+:IL17RE:ENSG00000163701
chr3:9979790:9982534:9982710:9982795:+:CRELD1:ENSG00000163703
chr4:141578380:141578681:141578966:141580742:-:TBC1D9:ENSG00000109436
chr4:187524188:187524330:187525131:187525531:-:FAT1:ENSG00000083857
chr4:55131216:55133456:55133627:55133719:+:PDGFRA:ENSG00000134853
chr5:118469080:118469189:118469873:118469963:+:DMXL1:ENSG00000172869
chr5:137520093:137520201:137520365:137520496:+:KIF20A:ENSG00000112984
chr5:140048376:140048476:140048833:140048918:+:WDR55:ENSG00000120314
chr5:141041356:141041610:141041822:141044489:-:ARAP3:ENSG00000120318
chr5:33459966:33461007:33461169:33461263:+:TARS:ENSG00000113407
chr5:43139411:43161351:43161708:43161811:+:ZNF131:ENSG00000172262
chr5:43139411:43161351:43161715:43161811:+:ZNF131:ENSG00000172262
chr6:30572031:30572130:30572288:30572365:-:PPP1R10:ENSG00000204569
chr6:30623113:30623212:30623374:30623975:-:DHX16:ENSG00000204560
chr6:43097567:43097968:43098158:43098249:+:PTK7:ENSG00000112655
chr8:77762598:77763122:77768536:77768575:+:ZFHX4:ENSG00000091656
chr8:9566002:9567465:9567556:9567652:+:TNKS:ENSG00000173273
chr9:131455260:131455917:131456087:131456175:+:SET:ENSG00000119335

## Sheet: SACS3 H4K20me1+H4K91ac
ALL SPLICING EVENTS (SACS-MARKED EXONS)											UNIQUE GENES
chr10:102266177:102267182:102267324:102267665:-:NDUFB8:ENSG00000255339											NDUFB8
chr10:102266177:102267182:102267324:102267665:-:SEC31B:ENSG00000075826											SEC31B
chr10:120920481:120920567:120920593:120921852:-:SFXN4:ENSG00000183605											SFXN4
chr10:15177417:15182986:15183028:15183421:-:NMT2:ENSG00000152465											NMT2
chr10:73048489:73048715:73048747:73050672:+:UNC5B:ENSG00000107731											UNC5B
chr10:75198178:75199630:75199659:75204483:-:PPP3CB:ENSG00000107758											PPP3CB
chr10:75583842:75585037:75585105:75597226:-:CAMK2G:ENSG00000148660											ZDHHC16
chr10:75583842:75585079:75585105:75597226:-:CAMK2G:ENSG00000148660											TBRG1
chr10:79797062:79799962:79799983:79800373:+:RPS24:ENSG00000138326											APLP2
chr10:97181830:97181947:97181973:97192205:-:SORBS1:ENSG00000095637											THYN1
chr10:99213420:99213556:99213603:99214471:+:ZDHHC16:ENSG00000171307											CRTC2
chr11:124495799:124496369:124496505:124496800:+:TBRG1:ENSG00000154144											UBAP2L
chr11:130005610:130007151:130007186:130010293:+:APLP2:ENSG00000084234											SLC50A1
chr11:13375995:13376773:13376843:13378286:+:ARNTL:ENSG00000133794											CTNND1
chr11:13375995:13376780:13376843:13378286:+:ARNTL:ENSG00000133794											VWCE
chr11:134118378:134118703:134118853:134119061:-:THYN1:ENSG00000151500											MARK2
chr11:20070741:20071382:20071447:20072835:+:NAV2:ENSG00000166833											FRMD8
chr11:3844223:3844847:3844970:3845113:+:PGAP2:ENSG00000148985											ARAP1
chr1:153921120:153921310:153921376:153921591:-:CRTC2:ENSG00000160741											ARRB1
chr1:154241430:154241838:154241888:154242676:+:UBAP2L:ENSG00000143569											RASAL2
chr1:154241430:154241838:154241888:154243357:+:UBAP2L:ENSG00000143569											KIF21B
chr1:155033308:155033891:155033965:155034380:+:ADAM15:ENSG00000143537											MVK
chr1:155033308:155033891:155033965:155034721:+:ADAM15:ENSG00000143537											GIT2
chr1:155033308:155033894:155033965:155034380:+:ADAM15:ENSG00000143537											FOXM1
chr1:155033308:155033894:155033965:155034721:+:ADAM15:ENSG00000143537											SMARCD1
chr1:155033308:155034380:155034451:155034721:+:ADAM15:ENSG00000143537											SCN8A
chr1:155108852:155109304:155109427:155110037:+:SLC50A1:ENSG00000169241											PCBP2
chr1:155108852:155109304:155109427:155110455:+:SLC50A1:ENSG00000169241											ITGA7
chr1:155169904:155170242:155170401:155170688:-:THBS3:ENSG00000169231											SMARCC2
chr1:155173330:155174646:155174748:155174851:-:THBS3:ENSG00000169231											IFFO1
chr11:57573507:57573933:57573950:57574387:+:CTNND1:ENSG00000198561											TFDP1
chr11:61048707:61049258:61049386:61050261:-:VWCE:ENSG00000167992											MACF1
chr11:63672515:63673560:63673586:63675732:+:MARK2:ENSG00000072518											KLC1
chr11:63672515:63673560:63673586:63676349:+:MARK2:ENSG00000072518											ZFYVE21
chr11:63672515:63675732:63675776:63676349:+:MARK2:ENSG00000072518											MTA1
chr11:63673586:63675732:63675776:63676349:+:MARK2:ENSG00000072518											SLC6A9
chr11:65156999:65161044:65161145:65161512:+:FRMD8:ENSG00000126391											TRIM9
chr11:72414124:72415197:72415379:72416850:-:ARAP1:ENSG00000186635											MKNK1
chr11:74980003:74982745:74982768:74983939:-:ARRB1:ENSG00000137486											PAPLN
chr1:178436556:178439828:178439858:178442210:+:RASAL2:ENSG00000075391											ABCD4
chr1:200950224:200952184:200952222:200953987:-:KIF21B:ENSG00000116852											GSTZ1
chr12:110017751:110019200:110019355:110023827:+:MVK:ENSG00000110921											SPATA7
chr12:110377052:110383065:110383154:110385061:-:GIT2:ENSG00000139436											SLC24A1
chr12:2973921:2974521:2974565:2975559:-:FOXM1:ENSG00000111206											PML
chr12:50480661:50481146:50481268:50482304:+:SMARCD1:ENSG00000066117											PRC1
chr12:52081003:52082789:52082880:52093354:+:SCN8A:ENSG00000196876											TSC2
chr12:53861077:53861589:53861627:53862561:+:PCBP2:ENSG00000197111											MGRN1
chr12:56093773:56094046:56094177:56094683:-:ITGA7:ENSG00000135424											KLHDC4
chr12:56557549:56558087:56558152:56558432:-:SMARCC2:ENSG00000139613											INPP5K
chr12:6657991:6658642:6658650:6658922:-:IFFO1:ENSG00000010295											SGSM2
chr13:114291015:114292133:114292199:114294435:+:TFDP1:ENSG00000198176											SLC46A1
chr1:36773564:36773710:36773810:36773990:+:SH3D21:ENSG00000214193											MYO18A
chr1:39929358:39930767:39930784:39934287:+:MACF1:ENSG00000127603											SYNRG
chr14:104145855:104151323:104151373:104153418:+:KLC1:ENSG00000126214											CAMKK1
chr14:104145882:104151323:104151373:104153418:+:KLC1:ENSG00000126214											MED24
chr14:104195519:104196130:104196183:104198957:+:ZFYVE21:ENSG00000100711											ACLY
chr14:105911848:105915696:105915746:105916395:+:MTA1:ENSG00000182979											TUBG2
chr1:44475768:44476481:44476554:44489920:-:SLC6A9:ENSG00000196517											CAMTA2
chr14:51448821:51464768:51464906:51467401:-:TRIM9:ENSG00000100505											BAIAP2
chr14:65544146:65544281:65544361:65544631:-:MAX:ENSG00000125952											STRA13
chr1:47024472:47025906:47025949:47027150:-:MKNK1:ENSG00000079277											NEDD4L
chr14:73730490:73730650:73730752:73730919:+:PAPLN:ENSG00000100767											ILF3
chr14:73730490:73730718:73730752:73730919:+:PAPLN:ENSG00000100767											PVR
chr14:74759572:74759857:74759982:74761851:-:ABCD4:ENSG00000119688											TEAD2
chr14:74759572:74759857:74760013:74761851:-:ABCD4:ENSG00000119688											NAPB
chr14:77793895:77794255:77794380:77795466:+:GSTZ1:ENSG00000100577											PABPC1L
chr14:88857799:88859737:88859832:88862500:+:SPATA7:ENSG00000042317											SLMO2
chr15:43026245:43026424:43026544:43027298:-:CDAN1:ENSG00000140326											MAP4K4
chr15:63353138:63353397:63353472:63353912:+:TPM1:ENSG00000140416											PKP4
chr15:63353472:63353912:63353987:63354414:+:TPM1:ENSG00000140416											PDK1
chr15:65943280:65944008:65944097:65944980:+:SLC24A1:ENSG00000074621											MYO1B
chr15:74317268:74324913:74325056:74325497:+:PML:ENSG00000140464											CABIN1
chr15:91509883:91512309:91512350:91512677:-:PRC1:ENSG00000198901											NF2
chr15:91510432:91512309:91512350:91512677:-:PRC1:ENSG00000198901											MTMR3
chr15:91510432:91512309:91512350:91512754:-:PRC1:ENSG00000198901											SMTN
chr16:2126586:2127599:2127727:2129033:+:TSC2:ENSG00000103197											SGSM3
chr16:4727573:4730033:4730098:4731551:+:MGRN1:ENSG00000102858											MKL1
chr16:87788898:87790005:87790083:87795555:-:KLHDC4:ENSG00000104731											THUMPD2
chr16:87788898:87790028:87790083:87795555:-:KLHDC4:ENSG00000104731											DYSF
chr17:1417273:1418863:1418879:1419182:-:INPP5K:ENSG00000132376											IFT122
chr17:2268635:2270565:2270699:2274556:+:SGSM2:ENSG00000141258											HDAC11
chr17:26726729:26727626:26727783:26731634:-:SLC46A1:ENSG00000076351											ABCC5
chr17:27442858:27443462:27443473:27445063:-:MYO18A:ENSG00000196535											UBP1
chr17:35879174:35880282:35880317:35880641:-:SYNRG:ENSG00000006114											ITPR1
chr17:3784942:3785551:3785664:3785822:-:CAMKK1:ENSG00000004660											NBEAL2
chr17:38189709:38191169:38191225:38191370:-:MED24:ENSG00000008838											TRAIP
chr17:40049427:40052873:40052902:40054002:-:ACLY:ENSG00000131473											SEMA3F
chr17:40812725:40814991:40815070:40815395:+:TUBG2:ENSG00000037042											FOXP1
chr17:4885126:4885384:4885455:4886052:-:CAMTA2:ENSG00000108509											ZNF827
chr17:79082309:79084714:79084755:79089570:+:BAIAP2:ENSG00000175866											ADD1
chr17:79082309:79084714:79084759:79089570:+:BAIAP2:ENSG00000175866											NREP
chr17:79977257:79977517:79977570:79977734:-:STRA13:ENSG00000169689											RAPGEF6
chr18:56001124:56002710:56002769:56008270:+:NEDD4L:ENSG00000049759
chr18:675402:677743:677872:683246:-:ENOSF1:ENSG00000132199
chr18:690631:691068:691106:691204:-:ENOSF1:ENSG00000132199
chr18:77737701:77745797:77745866:77746602:-:TXNL4A:ENSG00000141759
chr19:10794646:10795092:10795152:10798022:+:ILF3:ENSG00000129351
chr19:45161178:45162010:45162033:45164559:+:PVR:ENSG00000073008
chr19:49858676:49859216:49859227:49860509:-:TEAD2:ENSG00000074219
chr20:23375636:23375776:23375822:23377709:-:NAPB:ENSG00000125814
chr20:23375636:23375776:23375822:23383630:-:NAPB:ENSG00000125814
chr20:30723976:30724680:30724800:30729344:+:TM9SF4:ENSG00000101337
chr20:43566832:43567315:43567389:43567767:+:PABPC1L:ENSG00000101104
chr20:57611815:57612246:57612354:57613521:-:SLMO2:ENSG00000101166
chr2:102476326:102477287:102477448:102480283:+:MAP4K4:ENSG00000071054
chr2:102476326:102477287:102477448:102481392:+:MAP4K4:ENSG00000071054
chr2:127821594:127825739:127825831:127826500:-:BIN1:ENSG00000136717
chr2:159530512:159533251:159533379:159535093:+:PKP4:ENSG00000144283
chr2:173427019:173427469:173427528:173429231:+:PDK1:ENSG00000152256
chr2:192265194:192267358:192267444:192272841:+:MYO1B:ENSG00000128641
chr22:24434909:24437587:24437721:24439366:+:CABIN1:ENSG00000099991
chr22:30077590:30079009:30079053:30090741:+:NF2:ENSG00000186575
chr22:30418686:30419446:30419472:30421619:+:MTMR3:ENSG00000100330
chr22:31495882:31496871:31496939:31500302:+:SMTN:ENSG00000183963
chr22:40796817:40797597:40797679:40798143:+:SGSM3:ENSG00000100359
chr22:40817104:40819540:40819689:40820210:-:MKL1:ENSG00000196588
chr2:242618064:242619644:242619734:242625184:-:DTYMK:ENSG00000168393
chr2:25602192:25606705:25606758:25610158:-:DTNB:ENSG00000138101
chr2:39983100:39984388:39984508:39988471:-:THUMPD2:ENSG00000138050
chr2:71766369:71776480:71776521:71778171:+:DYSF:ENSG00000135636
chr3:118945888:118953992:118954074:118955700:-:B4GALT4:ENSG00000121578
chr3:129170841:129180071:129180147:129182403:+:IFT122:ENSG00000163913
chr3:129182469:129183478:129183624:129188185:+:IFT122:ENSG00000163913
chr3:13525064:13538236:13538352:13542213:+:HDAC11:ENSG00000163517
chr3:13525064:13543371:13543433:13544384:+:HDAC11:ENSG00000163517
chr3:183702682:183703092:183703166:183705558:-:ABCC5:ENSG00000114770
chr3:183702682:183703092:183703243:183705558:-:ABCC5:ENSG00000114770
chr3:33444396:33450182:33450289:33450728:-:UBP1:ENSG00000153560
chr3:4693902:4695526:4695570:4699808:+:ITPR1:ENSG00000150995
chr3:47033436:47033965:47034045:47035427:+:NBEAL2:ENSG00000160796
chr3:47859607:47860726:47860754:47868837:+:DHX30:ENSG00000132153
chr3:49877806:49878418:49878505:49879259:-:TRAIP:ENSG00000183763
chr3:50211783:50212529:50212621:50214201:+:SEMA3F:ENSG00000001617
chr3:71019956:71021162:71021331:71021706:-:FOXP1:ENSG00000114861
chr3:71021331:71021706:71021827:71026092:-:FOXP1:ENSG00000114861
chr3:9476169:9476274:9476314:9476508:+:SETD5:ENSG00000168137
chr3:9477590:9478534:9478572:9482140:+:SETD5:ENSG00000168137
chr4:114267178:114269432:114269464:114271384:+:ANK2:ENSG00000145362
chr4:146682750:146684242:146684274:146686131:-:ZNF827:ENSG00000151612
chr4:2927839:2928366:2928402:2929898:+:ADD1:ENSG00000087274
chr4:2927839:2928369:2928402:2929898:+:ADD1:ENSG00000087274
chr5:111071204:111091467:111091623:111092833:-:NREP:ENSG00000134986
chr5:130775408:130775839:130775921:130778042:-:RAPGEF6:ENSG00000158987

## Sheet: SACS4 H4K20me1+H3K79me2
ALL SPLICING EVENTS (SACS-MARKED EXONS)											UNIQUE GENES
chr10:111652833:111653774:111653868:111667449:-:XPNPEP1:ENSG00000108039											XPNPEP1
chr10:21827841:21860904:21860955:21875223:+:MLLT10:ENSG00000078403											MLLT10
chr10:28822963:28823163:28823275:28824491:+:WAC:ENSG00000095787											WAC
chr10:35790463:35814892:35814927:35819052:+:CCNY:ENSG00000108100											CCNY
chr10:46148507:46158028:46158129:46158990:-:ZFAND4:ENSG00000172671											ZFAND4
chr10:70892803:70893288:70893363:70915568:+:VPS26A:ENSG00000122958											VPS26A
chr10:76973828:76977646:76977749:76978821:+:VDAC2:ENSG00000165637											HELLS
chr10:79797062:79797723:79797740:79799962:+:RPS24:ENSG00000138326											R3HCC1L
chr10:96342816:96343745:96343882:96347986:+:HELLS:ENSG00000119969											RTCA
chr10:99969656:99971064:99971105:99991269:+:R3HCC1L:ENSG00000166024											EXTL2
chr1:100732180:100733056:100733094:100733708:+:RTCA:ENSG00000137996											TMEM123
chr1:101343459:101343980:101344003:101354309:-:EXTL2:ENSG00000162694											HYLS1
chr11:102272937:102318967:102319106:102319543:-:TMEM123:ENSG00000152558											RSBN1
chr11:125761367:125768999:125769053:125769239:+:HYLS1:ENSG00000198331											CSDE1
chr11:129762765:129762957:129762996:129763192:-:NFRKB:ENSG00000170322											TPM3
chr1:114320430:114338808:114338925:114339985:-:RSBN1:ENSG00000081019											CPSF7
chr1:115279476:115280092:115280184:115280584:-:CSDE1:ENSG00000009307											STX5
chr11:20070741:20071382:20071447:20072835:+:NAV2:ENSG00000166833											C11orf73
chr11:20070741:20072835:20072879:20075626:+:NAV2:ENSG00000166833											CHID1
chr11:47193884:47194261:47194302:47194977:-:ARFGAP2:ENSG00000149182											C12orf73
chr1:154130197:154141781:154141859:154142876:-:TPM3:ENSG00000143549											INTS7
chr11:61188045:61188526:61188602:61188862:-:CPSF7:ENSG00000149532											C1orf86
chr11:62595103:62597830:62597992:62598491:-:STX5:ENSG00000162236											RAD51AP1
chr11:86055763:86056136:86056240:86056626:+:C11orf73:ENSG00000149196											SRRM1
chr11:904859:908215:908296:908542:-:CHID1:ENSG00000177830											MDM2
chr11:9715833:9724943:9724995:9735013:+:SWAP70:ENSG00000133789											MRPL42
chr12:104325401:104325489:104325526:104326055:+:HSP90B1:ENSG00000166598											CARKD
chr12:104345408:104348653:104348746:104350409:-:C12orf73:ENSG00000204954											SUCLA2
chr12:104347312:104348653:104348746:104350409:-:C12orf73:ENSG00000204954											HNRNPC
chr1:212193610:212194063:212194096:212194425:-:INTS7:ENSG00000143493											RBM25
chr1:2121220:2124284:2124414:2125078:-:C1orf86:ENSG00000162585											DICER1
chr12:133657915:133658118:133658199:133659689:+:ZNF140:ENSG00000196387											SNRPN
chr1:23385660:23392553:23392564:23395032:+:KDM1A:ENSG00000004487											SRP14
chr12:4653070:4654385:4654478:4654948:+:RAD51AP1:ENSG00000111247											TP53BP1
chr12:4653070:4654385:4654478:4655475:+:RAD51AP1:ENSG00000111247											BLOC1S6
chr1:247027418:247028557:247028635:247030546:-:AHCTF1:ENSG00000153207											MYO5C
chr1:24979523:24980797:24980834:24981346:+:SRRM1:ENSG00000133226											TNRC6A
chr12:56554104:56554410:56554454:56555171:+:MYL6:ENSG00000092841											ICMT
chr12:69207408:69208383:69208469:69210592:+:MDM2:ENSG00000135679											PMM2
chr12:93863131:93864262:93864281:93870730:+:MRPL42:ENSG00000198015											SRSF11
chr12:95651015:95652021:95652058:95656682:+:VEZT:ENSG00000028203											SMARCE1
chr12:95651015:95652021:95652063:95656682:+:VEZT:ENSG00000028203											PSMC3IP
chr13:111267994:111276581:111276626:111286892:+:CARKD:ENSG00000213995											GPATCH8
chr13:111545610:111546456:111546549:111558380:-:ANKRD10:ENSG00000088448											ACOX1
chr13:111857720:111861613:111861693:111862219:+:ARHGEF7:ENSG00000102606											NDEL1
chr13:20601458:20602125:20602204:20605459:+:ZMYM2:ENSG00000121741											ZNF521
chr13:48563116:48568935:48569031:48570978:-:SUCLA2:ENSG00000136143											TMX3
chr14:100331983:100341268:100341324:100344822:+:EML1:ENSG00000066629											UQCC
chr14:21702388:21722706:21722752:21731470:-:HNRNPC:ENSG00000092199											RBM39
chr14:73554869:73555078:73555182:73563623:+:RBM25:ENSG00000119707											RBM38
chr14:95599840:95600698:95600840:95606996:-:DICER1:ENSG00000100697											MFSD9
chr15:25207356:25212176:25212299:25213079:+:SNRPN:ENSG00000128739											BCL2L11
chr15:40329219:40329510:40329549:40330483:-:SRP14:ENSG00000140319											E2F6
chr15:43705532:43706246:43706314:43707792:-:TP53BP1:ENSG00000067369											UGGT1
chr15:45884474:45893432:45893605:45895298:+:BLOC1S6:ENSG00000104164											SETD4
chr15:52556493:52557383:52557417:52561950:-:MYO5C:ENSG00000128833											UBE2G2
chr16:11941663:11943115:11943242:11944136:-:RSL1D1:ENSG00000171490											TLK1
chr16:24815640:24816026:24816172:24816335:+:TNRC6A:ENSG00000090905											DYNC1I2
chr1:6293703:6294465:6294571:6294946:-:ICMT:ENSG00000116237											ATF2
chr16:71823385:71841704:71841741:71841918:-:AP1G1:ENSG00000166747											NUP35
chr16:71823385:71841704:71841741:71842408:-:AP1G1:ENSG00000166747											STAT1
chr16:71823385:71841704:71841741:71842666:-:AP1G1:ENSG00000166747											ABI2
chr16:8895767:8896118:8896246:8898624:+:PMM2:ENSG00000140650											TPST2
chr1:70694238:70696240:70696301:70696778:+:SRSF11:ENSG00000116754											CHKB
chr17:19282445:19282906:19282918:19283095:+:MAPK7:ENSG00000166484											KHK
chr17:19283260:19283797:19283814:19283921:+:MAPK7:ENSG00000166484											HNRPLL
chr17:38798811:38800637:38800711:38801828:-:SMARCE1:ENSG00000073584											ZNF638
chr17:40726228:40726334:40726352:40729231:-:PSMC3IP:ENSG00000131470											TMEM39A
chr17:42541912:42544465:42544482:42552197:-:GPATCH8:ENSG00000186566											PHC3
chr17:73956456:73969706:73969866:73974615:-:ACOX1:ENSG00000161533											IGF2BP2
chr17:8363478:8366638:8366672:8370248:+:NDEL1:ENSG00000166579											EIF4A2
chr18:22902151:22907370:22907412:22930871:-:ZNF521:ENSG00000198795											SLC4A7
chr18:23615091:23615795:23615887:23618519:-:SS18:ENSG00000141380											CCDC66
chr18:23658124:23658975:23659089:23667465:-:SS18:ENSG00000141380											PPA2
chr18:23658124:23658975:23659110:23662327:-:SS18:ENSG00000141380											SEC24D
chr18:23658124:23660269:23660387:23662327:-:SS18:ENSG00000141380											PIGG
chr1:82402521:82407718:82407729:82408653:+:LPHN2:ENSG00000117114											USP46
chr1:82451039:82452585:82452713:82456075:+:LPHN2:ENSG00000117114											HNRNPD
chr18:66367722:66368853:66368904:66368982:-:TMX3:ENSG00000166479											HNRPDL
chr18:77733856:77736718:77736787:77737598:-:TXNL4A:ENSG00000141759											TRIM36
chr18:77737701:77745797:77745866:77746602:-:TXNL4A:ENSG00000141759											BRD9
chr19:2236900:2238341:2238389:2243381:+:SF3A2:ENSG00000104897
chr19:34289671:34290499:34290623:34291333:+:KCTD15:ENSG00000153885
chr19:35996888:35997412:35997567:36000813:-:DMKN:ENSG00000161249
chr19:35996888:35997412:35997567:36001086:-:DMKN:ENSG00000161249
chr19:35996888:35998360:35998413:35999107:-:DMKN:ENSG00000161249
chr19:35996888:35998360:35998413:36000813:-:DMKN:ENSG00000161249
chr19:35996888:35998360:35998413:36001086:-:DMKN:ENSG00000161249
chr19:35997087:35998360:35998413:35999107:-:DMKN:ENSG00000161249
chr19:36036859:36037574:36037710:36038021:+:TMEM147:ENSG00000105677
chr19:42703981:42706203:42706224:42713852:-:DEDD2:ENSG00000160570
chr1:9815367:9816539:9816568:9833330:-:CLSTN1:ENSG00000171603
chr20:2446465:2447838:2447961:2448253:-:SNRPB:ENSG00000125835
chr20:30723976:30724680:30724800:30729300:+:TM9SF4:ENSG00000101337
chr20:30723976:30724680:30724800:30729344:+:TM9SF4:ENSG00000101337
chr20:33971936:33980039:33980080:33981895:-:UQCC:ENSG00000101019
chr20:34295123:34295862:34295914:34297146:-:RBM39:ENSG00000131051
chr20:55968389:55974984:55975024:55982599:+:RBM38:ENSG00000132819
chr2:103347527:103348483:103348597:103348781:-:MFSD9:ENSG00000135953
chr2:111907724:111909399:111909470:111911357:+:BCL2L11:ENSG00000153094
chr2:113305144:113305723:113305790:113306844:+:POLR1B:ENSG00000125630
chr2:11593924:11595468:11595600:11597305:-:E2F6:ENSG00000169016
chr2:128855138:128860653:128860719:128861506:+:UGGT1:ENSG00000136731
chr21:37429502:37429682:37429775:37431114:-:SETD4:ENSG00000185917
chr21:46197332:46205581:46205706:46207835:-:UBE2G2:ENSG00000184787
chr2:171914707:171916434:171916496:171917591:-:TLK1:ENSG00000198586
chr2:172549404:172563057:172563074:172563797:+:DYNC1I2:ENSG00000077380
chr2:176001214:176012674:176012708:176015788:-:ATF2:ENSG00000115966
chr2:183995273:183995723:183995845:183998294:+:NUP35:ENSG00000163002
chr2:191874730:191875093:191875175:191878251:-:STAT1:ENSG00000115415
chr2:198283312:198283620:198283675:198285152:-:SF3B1:ENSG00000115524
chr2:204231767:204239543:204239575:204240780:+:ABI2:ENSG00000138443
chr22:26937684:26939074:26939243:26940570:-:TPST2:ENSG00000128294
chr22:29669853:29670254:29670271:29674019:+:EWSR1:ENSG00000182944
chr2:233568199:233587264:233587368:233589284:+:GIGYF2:ENSG00000204120
chr2:238617273:238626405:238626452:238657007:+:LRRFIP1:ENSG00000124831
chr2:238617273:238629415:238629465:238657007:+:LRRFIP1:ENSG00000124831
chr2:238881867:238882291:238882389:238896605:+:UBE2F:ENSG00000184182
chr2:242257014:242257652:242257759:242263631:+:SEPT2:ENSG00000168385
chr2:242274627:242274737:242274766:242275390:+:SEPT2:ENSG00000168385
chr2:242618064:242624131:242624164:242625184:-:DTYMK:ENSG00000168393
chr22:51020291:51020458:51020524:51020678:-:CHKB:ENSG00000100288
chr2:27291612:27291916:27291962:27292441:+:AGBL5:ENSG00000084693
chr2:27310219:27310812:27310890:27315200:+:KHK:ENSG00000138030
chr2:38804674:38805062:38805144:38809055:-:HNRPLL:ENSG00000143889
chr2:70933574:70938265:70938382:70940198:-:ADD2:ENSG00000075340
chr2:71582910:71588775:71588825:71590283:+:ZNF638:ENSG00000075292
chr2:74598855:74601450:74601467:74604559:-:DCTN1:ENSG00000204843
chr3:119166019:119170056:119170164:119171294:-:TMEM39A:ENSG00000176142
chr3:169890500:169894653:169894713:169896561:-:PHC3:ENSG00000173889
chr3:184034006:184034501:184034521:184035109:+:EIF4G1:ENSG00000114867
chr3:185410550:185410965:185411016:185414400:-:IGF2BP2:ENSG00000073792
chr3:186505671:186506099:186506205:186506914:+:EIF4A2:ENSG00000156976
chr3:27463270:27464272:27464331:27465528:-:SLC4A7:ENSG00000033867
chr3:48019423:48028873:48028923:48040128:-:MAP4:ENSG00000047849
chr3:49114471:49129717:49129726:49131345:-:QRICH1:ENSG00000198218
chr3:56593622:56594890:56595040:56597712:+:CCDC66:ENSG00000180376
chr3:9477590:9478534:9478572:9482140:+:SETD5:ENSG00000168137
chr4:103718617:103720085:103720134:103720564:-:UBE2D3:ENSG00000109332
chr4:106374799:106377405:106377448:106377838:-:PPA2:ENSG00000138777
chr4:119736881:119737899:119738005:119738419:-:SEC24D:ENSG00000150961
chr4:187510374:187511522:187511557:187516843:-:FAT1:ENSG00000083857
chr4:499716:500550:500655:501194:+:PIGG:ENSG00000174227
chr4:53494330:53495801:53495852:53497231:-:USP46:ENSG00000109189
chr4:77065626:77066708:77066730:77068632:-:NUP54:ENSG00000138750
chr4:83275307:83276048:83276154:83276457:-:HNRNPD:ENSG00000138668
chr4:83346036:83346716:83346820:83347190:-:HNRPDL:ENSG00000152795
chr5:114483091:114495338:114495367:114499215:-:TRIM36:ENSG00000152503
chr5:33445510:33446713:33446870:33448647:+:TARS:ENSG00000113407
chr5:33445510:33446750:33446870:33448647:+:TARS:ENSG00000113407
chr5:33448837:33452446:33452544:33453394:+:TARS:ENSG00000113407
chr5:881297:883466:883565:884053:-:BRD9:ENSG00000028310

## Sheet: SACS5 H3K9me3+5mC_Excluded
ALL SPLICING EVENTS (SACS-MARKED EXONS)											UNIQUE GENES
chr10:127429770:127430789:127430914:127431627:+:C10orf137:ENSG00000107938											C10orf137
chr10:75583842:75587847:75587879:75597226:-:CAMK2G:ENSG00000148660											KIF1B
chr10:75585105:75587847:75587879:75597226:-:CAMK2G:ENSG00000148660											NTM
chr10:76973828:76977646:76977749:76978821:+:VDAC2:ENSG00000165637											TRIM33
chr1:10338186:10339155:10339196:10342380:+:KIF1B:ENSG00000054523											PHGDH
chr11:132184597:132187549:132187584:132200047:+:NTM:ENSG00000182667											ZNF195
chr11:13375995:13376537:13376557:13376773:+:ARNTL:ENSG00000133794											INTS3
chr1:114952938:114963002:114963073:114964058:-:TRIM33:ENSG00000197323											C1orf43
chr1:120266064:120266942:120267092:120269474:+:PHGDH:ENSG00000092621											PPFIBP2
chr11:3381795:3381950:3382018:3382973:-:ZNF195:ENSG00000005801											PPFIA4
chr11:3381795:3381950:3382018:3392205:-:ZNF195:ENSG00000005801											ZNF664
chr1:150598284:150598955:150599002:150599943:-:ENSA:ENSG00000143420											CDC42BPA
chr1:153733394:153733496:153733585:153734046:+:INTS3:ENSG00000143624											COG2
chr1:154185100:154185658:154185779:154186369:-:C1orf43:ENSG00000143612											CAPRIN2
chr1:161137024:161137785:161137917:161140410:+:PPOX:ENSG00000143224											FAM76A
chr11:7661101:7662264:7662296:7662710:+:PPFIBP2:ENSG00000166387											SIPA1L1
chr11:7661101:7662264:7662314:7662710:+:PPFIBP2:ENSG00000166387											PARP6
chr11:9715833:9724943:9724995:9735013:+:SWAP70:ENSG00000133789											CLUAP1
chr1:203030160:203030780:203030806:203032956:+:PPFIA4:ENSG00000143847											CACHD1
chr1:204926954:204931236:204931286:204937377:+:NFASC:ENSG00000163531											AMFR
chr12:124472685:124473856:124473989:124495928:+:ZNF664:ENSG00000179195											ALDH3A2
chr12:133657915:133658118:133658199:133659689:+:ZNF140:ENSG00000196387											B3GNTL1
chr1:227235711:227247074:227247112:227257478:-:CDC42BPA:ENSG00000143776											CAMTA1
chr1:230796569:230797071:230797303:230798887:+:COG2:ENSG00000135775											EPB41L3
chr12:30864563:30864673:30864716:30866719:-:CAPRIN2:ENSG00000110888											ABHD17A
chr1:247014744:247015207:247015340:247016393:-:AHCTF1:ENSG00000153207											ZNF573
chr1:28054047:28056743:28056844:28059114:+:FAM76A:ENSG00000009780											ZNF614
chr1:29631940:29632088:29632105:29637256:+:PTPRU:ENSG00000060656											ZNF121
chr14:72169222:72171438:72171500:72171939:+:SIPA1L1:ENSG00000197555											ACSS2
chr1:53723136:53723681:53723746:53723991:-:LRP8:ENSG00000157193											ITGA6
chr15:72535040:72541586:72541655:72542361:-:PARP6:ENSG00000137817											SMCR7L
chr16:3582841:3583099:3583155:3586122:+:CLUAP1:ENSG00000103351											FKBP1B
chr1:65068595:65079171:65079201:65095038:+:CACHD1:ENSG00000158966											SH3YL1
chr1:6523030:6523132:6523187:6524435:-:TNFRSF25:ENSG00000215788											KIDINS220
chr1:6523030:6523125:6523207:6524435:-:TNFRSF25:ENSG00000215788											GYG1
chr16:56419934:56422670:56422765:56423097:-:AMFR:ENSG00000159461											HPS3
chr17:19555945:19558594:19558700:19559679:+:ALDH3A2:ENSG00000072210											FXR1
chr17:52982928:52984140:52984147:52990027:+:TOM1L1:ENSG00000141198											MLH1
chr17:7574033:7576525:7576584:7576853:-:TP53:ENSG00000141510											FYCO1
chr17:7574033:7576525:7576657:7576853:-:TP53:ENSG00000141510											RBM5
chr17:80963086:80963451:80963547:80972330:-:B3GNTL1:ENSG00000175711											CACNA2D3
chr1:7812593:7815698:7815728:7826519:+:CAMTA1:ENSG00000171735											REST
chr18:5406967:5407700:5407735:5410565:-:EPB41L3:ENSG00000082397											EIF4E
chr19:1880114:1880895:1881047:1881234:-:ABHD17A:ENSG00000129968											HINT1
chr19:38231095:38231542:38231611:38260645:-:ZNF573:ENSG00000189144											IRF1
chr19:50381829:50382580:50382761:50383536:+:TBC1D17:ENSG00000104946											RAD1
chr19:52520612:52520829:52520950:52521261:-:ZNF614:ENSG00000142556
chr1:9815367:9816539:9816568:9833330:-:CLSTN1:ENSG00000171603
chr19:9677785:9678324:9678381:9678771:-:ZNF121:ENSG00000197961
chr20:1435777:1436359:1436364:1438845:-:NSFL1C:ENSG00000088833
chr20:1435777:1436359:1436515:1438845:-:NSFL1C:ENSG00000088833
chr20:2446465:2447838:2447961:2448253:-:SNRPB:ENSG00000125835
chr20:33502240:33503021:33503059:33507238:+:ACSS2:ENSG00000131069
chr2:113305144:113305723:113305790:113306844:+:POLR1B:ENSG00000125630
chr2:127816731:127818172:127818216:127819691:-:BIN1:ENSG00000136717
chr2:173362828:173366500:173366629:173368819:+:ITGA6:ENSG00000091409
chr2:238881867:238894804:238894934:238896605:+:UBE2F:ENSG00000184182
chr22:39900539:39905427:39905576:39907293:+:SMCR7L:ENSG00000100335
chr2:242257014:242257652:242257759:242263631:+:SEPT2:ENSG00000168385
chr2:242590750:242592722:242592784:242592927:+:ATG4B:ENSG00000168397
chr2:24276819:24277343:24277410:24283684:+:FKBP1B:ENSG00000119782
chr2:24277062:24277343:24277410:24283684:+:FKBP1B:ENSG00000119782
chr2:242871:244627:244738:247538:-:SH3YL1:ENSG00000035115
chr2:25611230:25642384:25642404:25650404:-:DTNB:ENSG00000138101
chr2:27595607:27595907:27595980:27596114:+:SNX17:ENSG00000115234
chr2:74598855:74601450:74601467:74604559:-:DCTN1:ENSG00000204843
chr2:8877129:8887275:8887331:8888017:-:KIDINS220:ENSG00000134313
chr3:118954074:118955000:118955098:118955700:-:B4GALT4:ENSG00000121578
chr3:148742059:148744239:148744289:148744547:+:GYG1:ENSG00000163754
chr3:148885770:148888258:148888360:148889882:+:HPS3:ENSG00000163755
chr3:180688146:180688863:180688943:180693101:+:FXR1:ENSG00000114416
chr3:18391174:18392805:18392900:18393484:-:SATB1:ENSG00000182568
chr3:184034006:184034501:184034521:184035109:+:EIF4G1:ENSG00000114867
chr3:33617767:33618694:33618756:33623313:-:CLASP2:ENSG00000163539
chr3:37038200:37038647:37038791:37042446:+:MLH1:ENSG00000076242
chr3:45978035:45979688:45979747:45996741:-:FYCO1:ENSG00000163820
chr3:47467659:47468937:47469157:47476498:-:SCAP:ENSG00000114650
chr3:49114471:49129717:49129726:49131345:-:QRICH1:ENSG00000198218
chr3:50144297:50144451:50144520:50144915:+:RBM5:ENSG00000003756
chr3:54913116:54913377:54913438:54914823:+:CACNA2D3:ENSG00000157445
chr3:9985199:9985586:9985779:9986049:+:CRELD1:ENSG00000163703
chr4:103718617:103720085:103720134:103720564:-:UBE2D3:ENSG00000109332
chr4:114290961:114293689:114293781:114294246:+:ANK2:ENSG00000145362
chr4:57786036:57793781:57793830:57796007:+:REST:ENSG00000084093
chr4:99806212:99807605:99807697:99808230:-:EIF4E:ENSG00000151247
chr5:130495304:130496349:130496537:130498265:-:HINT1:ENSG00000169567
chr5:131819767:131821359:131821408:131822249:-:IRF1:ENSG00000125347
chr5:138117718:138117979:138118092:138118866:+:CTNNA1:ENSG00000044115
chr5:34913683:34914032:34914131:34914800:-:RAD1:ENSG00000113456

## Sheet: SACS6 H3K4me3+H3K27me3
ALL SPLICING EVENTS (SACS-MARKED EXONS)											UNIQUE GENES
chr10:104158621:104159045:104159254:104159334:+:NFKB2:ENSG00000077150											ADM
chr11:10327645:10327879:10328195:10328317:+:ADM:ENSG00000148926											MCAM
chr11:119185459:119185543:119185741:119185849:-:MCAM:ENSG00000076706											EML3
chr1:113242432:113242516:113242962:113243038:+:MOV10:ENSG00000155363											EFCAB4A
chr1:113242604:113242841:113242962:113243038:+:MOV10:ENSG00000155363											RNF207
chr11:62370150:62370231:62370361:62370621:-:EML3:ENSG00000149499											TGFB1I1
chr11:62370150:62370231:62370719:62371201:-:EML3:ENSG00000149499											CORO6
chr11:6650808:6650903:6651142:6651230:-:DCHS1:ENSG00000166341											MLLT6
chr11:6651142:6651230:6652094:6652284:-:DCHS1:ENSG00000166341											ITGA2B
chr11:828259:828575:828772:828852:+:EFCAB4A:ENSG00000177685											AATK
chr11:830337:830621:831295:831535:+:EFCAB4A:ENSG00000177685											RINL
chr1:1849601:1849692:1849870:1850332:-:TMEM52:ENSG00000178821											LTBP4
chr1:1849601:1849692:1850373:1850484:-:TMEM52:ENSG00000178821											PPP1R13L
chr12:123465813:123466118:123466426:123466504:+:ARL6IP4:ENSG00000182196											C3
chr12:123465846:123466118:123466426:123466504:+:ARL6IP4:ENSG00000182196											ZGPAT
chr1:36785137:36785276:36786399:36786516:+:SH3D21:ENSG00000214193											SCARF2
chr1:6267571:6268941:6269085:6269175:+:RNF207:ENSG00000158286											TGOLN2
chr16:31485776:31485884:31487506:31487802:+:TGFB1I1:ENSG00000140682											SEMA5B
chr16:31485776:31485884:31488331:31488631:+:TGFB1I1:ENSG00000140682											PRRT3
chr16:67682657:67682796:67686242:67686375:+:RLTPR:ENSG00000159753											SHROOM1
chr17:27943865:27943956:27945650:27945808:-:CORO6:ENSG00000167549
chr17:36876148:36876625:36876822:36876912:+:MLLT6:ENSG00000108292
chr17:40825574:40825661:40825852:40825952:-:PLEKHH3:ENSG00000068137
chr17:42461506:42461679:42461953:42462316:-:ITGA2B:ENSG00000005961
chr17:7077386:7077457:7077608:7077693:-:ASGR1:ENSG00000141505
chr17:7286639:7286744:7286935:7287028:+:TNK1:ENSG00000174292
chr17:7286935:7287028:7287183:7287289:+:TNK1:ENSG00000174292
chr17:7753495:7754339:7754544:7754648:+:KDM6B:ENSG00000132510
chr17:7755954:7756318:7756444:7756528:+:KDM6B:ENSG00000132510
chr17:79096226:79096335:79096623:79096994:-:AATK:ENSG00000181409
chr1:896932:897009:897130:897206:+:KLHL17:ENSG00000187961
chr19:39359806:39359887:39360050:39360213:-:RINL:ENSG00000187994
chr19:41111132:41111311:41111558:41111635:+:LTBP4:ENSG00000090006
chr19:41114509:41115436:41115567:41115652:+:LTBP4:ENSG00000090006
chr19:45899694:45899803:45900316:45901263:-:PPP1R13L:ENSG00000104881
chr19:49935908:49936068:49936300:49936983:-:SLC17A7:ENSG00000104888
chr19:6710856:6710998:6711207:6712268:-:C3:ENSG00000125730
chr20:62366916:62367133:62369000:62369174:+:ZGPAT:ENSG00000197114
chr22:20784844:20784977:20785195:20785305:-:SCARF2:ENSG00000244486
chr22:20785195:20785305:20785824:20786032:-:SCARF2:ENSG00000244486
chr2:85553927:85554102:85554349:85554644:-:TGOLN2:ENSG00000152291
chr3:122640969:122641087:122641294:122642464:-:SEMA5B:ENSG00000082684
chr3:9955708:9956086:9956283:9956363:+:IL17RE:ENSG00000163701
chr3:9955708:9956159:9956283:9956363:+:IL17RE:ENSG00000163701
chr3:9987395:9987769:9989685:9990442:-:PRRT3:ENSG00000163704
chr5:132160765:132160855:132161874:132161969:-:SHROOM1:ENSG00000164403

## Sheet: SACS7 H3K14ac+H3K9ac
ALL SPLICING EVENTS (SACS-MARKED EXONS)
chr10:114917828:114920378:114920450:114925314:+:TCF7L2:ENSG00000148737											UNIQUE GENES
chr10:114919751:114920378:114920450:114925314:+:TCF7L2:ENSG00000148737											TCF7L2
chr10:117885068:117971143:117971157:118029015:-:GFRA1:ENSG00000151892											GFRA1
chr10:17702547:17714974:17715077:17726674:+:STAM:ENSG00000136738											STAM
chr10:24762989:24783429:24783533:24784076:+:KIAA1217:ENSG00000120549											KIAA1217
chr10:27059274:27059452:27059469:27065994:-:ABI1:ENSG00000136754											ABI1
chr10:3141544:3143113:3143192:3143557:+:PFKP:ENSG00000067057											PFKP
chr10:75583842:75587847:75587879:75597226:-:CAMK2G:ENSG00000148660											ANXA11
chr10:75585105:75587847:75587879:75597226:-:CAMK2G:ENSG00000148660											VAV3
chr10:79797062:79797723:79797740:79799962:+:RPS24:ENSG00000138326											SIDT2
chr10:81930671:81931369:81931637:81932563:-:ANXA11:ENSG00000122359											STIM1
chr10:97127456:97131741:97131806:97141442:-:SORBS1:ENSG00000095637											NR1H3
chr1:108319918:108320292:108320392:108322056:-:VAV3:ENSG00000134215											MADD
chr11:117057352:117057706:117057717:117058094:+:SIDT2:ENSG00000149577											MEF2D
chr11:129762765:129762957:129762996:129763192:-:NFRKB:ENSG00000170322											FAM168A
chr11:20070741:20071382:20071447:20072835:+:NAV2:ENSG00000166833											SYTL2
chr11:20070741:20072835:20072879:20075626:+:NAV2:ENSG00000166833											CAMKK2
chr11:4107773:4109932:4109968:4112512:+:STIM1:ENSG00000167323											STK38L
chr11:47280810:47280912:47281157:47281342:+:NR1H3:ENSG00000025434											SDCCAG8
chr11:47330250:47330531:47330593:47330832:+:MADD:ENSG00000110514											PFKM
chr1:150598284:150598955:150599002:150599943:-:ENSA:ENSG00000143420											RARG
chr1:156445029:156446286:156446306:156446804:-:MEF2D:ENSG00000116604											HNRNPA1
chr1:156449588:156450435:156450569:156452229:-:MEF2D:ENSG00000116604											NAV3
chr11:73131044:73136067:73136093:73141735:-:FAM168A:ENSG00000054965											MBNL2
chr11:85425550:85427390:85427471:85428526:-:SYTL2:ENSG00000137501											DOCK9
chr11:9715833:9724943:9724995:9735013:+:SWAP70:ENSG00000133789											DAAM1
chr1:204926954:204931236:204931286:204937377:+:NFASC:ENSG00000163531											SYNE2
chr12:104325401:104325489:104325526:104326055:+:HSP90B1:ENSG00000166598											GPHN
chr12:121678672:121682376:121682418:121682943:-:CAMKK2:ENSG00000110931											MYO5A
chr12:27450787:27453487:27453534:27455070:+:STK38L:ENSG00000211455											MTSS1L
chr1:23385660:23392553:23392564:23395032:+:KDM1A:ENSG00000004487											KIAA0513
chr1:243456521:243456701:243456796:243468015:+:SDCCAG8:ENSG00000054282											ARHGAP44
chr12:48501977:48512265:48512360:48516550:+:PFKM:ENSG00000152556											KSR1
chr12:53621471:53623695:53623837:53624953:-:RARG:ENSG00000172819											COPRS
chr12:54676658:54676863:54677018:54677596:+:HNRNPA1:ENSG00000135486											ERBB2
chr12:56554104:56554410:56554454:56555171:+:MYL6:ENSG00000092841											NFE2L1
chr12:78516208:78520947:78520988:78522486:+:NAV3:ENSG00000067798											SPAG9
chr12:95651015:95652021:95652058:95656682:+:VEZT:ENSG00000028203											AKAP1
chr12:95651015:95652021:95652063:95656682:+:VEZT:ENSG00000028203											SAP30BP
chr1:29631940:29633641:29633658:29637256:+:PTPRU:ENSG00000060656											MPPE1
chr13:111545610:111546456:111546549:111558380:-:ANKRD10:ENSG00000088448											FHOD3
chr13:111857720:111861613:111861693:111862219:+:ARHGEF7:ENSG00000102606											PPP4R1
chr13:20632844:20632989:20633161:20633587:+:ZMYM2:ENSG00000121741											C19orf66
chr13:98009889:98017390:98017425:98018713:+:MBNL2:ENSG00000139793											SLC44A2
chr13:99447002:99448460:99448467:99449369:-:DOCK9:ENSG00000088387											DNM2
chr14:100331983:100341268:100341324:100344822:+:EML1:ENSG00000066629											U2AF1L4
chr14:59798638:59805103:59805132:59806792:+:DAAM1:ENSG00000100592											ZNF569
chr14:64655426:64655578:64655727:64656789:+:SYNE2:ENSG00000054654											SPRED3
chr14:65543381:65544046:65544146:65544631:-:MAX:ENSG00000125952											STAP2
chr14:65543381:65544062:65544146:65544631:-:MAX:ENSG00000125952											NDUFA3
chr14:67291284:67309396:67309434:67346657:+:GPHN:ENSG00000171723											RPS9
chr15:52628753:52630007:52630081:52632393:-:MYO5A:ENSG00000197535											CERS4
chr15:63353472:63353912:63353987:63354414:+:TPM1:ENSG00000140416											ERGIC3
chr16:11941663:11943115:11943242:11944136:-:RSL1D1:ENSG00000171490											PKIG
chr16:58543256:58544549:58544587:58545326:+:NDRG4:ENSG00000103034											RAB3GAP1
chr16:70712312:70713218:70713226:70713533:-:MTSS1L:ENSG00000132613											GATSL3
chr16:71823385:71841704:71841741:71841918:-:AP1G1:ENSG00000166747											SLC5A6
chr16:71823385:71841704:71841741:71842408:-:AP1G1:ENSG00000166747											MEMO1
chr16:71823385:71841704:71841741:71842666:-:AP1G1:ENSG00000166747											EFEMP1
chr16:85114998:85116170:85116199:85120250:+:KIAA0513:ENSG00000135709											MTHFD2
chr17:12888225:12890418:12890469:12893349:+:ARHGAP44:ENSG00000006740											TAMM41
chr17:19282445:19282906:19282918:19283095:+:MAPK7:ENSG00000166484											SLC12A8
chr17:19283260:19283797:19283814:19283921:+:MAPK7:ENSG00000166484											LRCH3
chr17:25928427:25928919:25928984:25930860:+:KSR1:ENSG00000141068											PDCD6IP
chr17:30180049:30183584:30183730:30183818:-:COPRS:ENSG00000172301											ZNF621
chr17:37851434:37855790:37855840:37863243:+:ERBB2:ENSG00000141736											ARIH2
chr17:46133960:46134394:46134483:46134706:+:NFE2L1:ENSG00000082641											CACNA2D2
chr17:49052308:49053224:49053262:49054469:-:SPAG9:ENSG00000008294											PROM1
chr17:52982928:52984140:52984147:52990027:+:TOM1L1:ENSG00000141198											FRYL
chr17:55184539:55185307:55185409:55187386:+:AKAP1:ENSG00000121057											LPHN3
chr17:73667943:73686751:73686852:73689520:+:SAP30BP:ENSG00000161526											MATR3
chr17:8077590:8079075:8079175:8079518:-:TMEM107:ENSG00000179029											APBB3
chr17:8077590:8079075:8079193:8079518:-:TMEM107:ENSG00000179029											CSNK1A1
chr18:11897355:11905911:11905952:11906202:-:MPPE1:ENSG00000154889
chr18:23615091:23615795:23615887:23618519:-:SS18:ENSG00000141380
chr1:82402521:82407718:82407729:82408653:+:LPHN2:ENSG00000117114
chr18:34335274:34339081:34339104:34340571:+:FHOD3:ENSG00000134775
chr18:690631:691068:691106:693882:-:ENOSF1:ENSG00000132199
chr18:9593872:9594177:9594232:9595016:-:PPP4R1:ENSG00000154845
chr19:10197976:10199787:10200054:10200333:+:C19orf66:ENSG00000130813
chr19:10753127:10753573:10753697:10753955:+:SLC44A2:ENSG00000129353
chr19:10916643:10922429:10922440:10922940:+:DNM2:ENSG00000079805
chr19:2236900:2238341:2238389:2243381:+:SF3A2:ENSG00000104897
chr19:34289671:34290499:34290623:34291333:+:KCTD15:ENSG00000153885
chr19:35997087:35998360:35998413:35999107:-:DMKN:ENSG00000161249
chr19:35996888:35999107:35999142:36000813:-:DMKN:ENSG00000161249
chr19:35996888:35999107:35999142:36001086:-:DMKN:ENSG00000161249
chr19:36036859:36037574:36037710:36038021:+:TMEM147:ENSG00000105677
chr19:36235322:36235392:36235441:36235527:-:U2AF1L4:ENSG00000161265
chr19:37956375:37957641:37957706:37957986:-:ZNF569:ENSG00000196437
chr19:38882928:38885001:38885116:38885283:+:SPRED3:ENSG00000188766
chr19:42703981:42708614:42708711:42713852:-:DEDD2:ENSG00000160570
chr19:4334041:4338212:4338261:4338649:-:STAP2:ENSG00000178078
chr19:50381829:50382580:50382761:50383536:+:TBC1D17:ENSG00000104946
chr19:54606496:54608904:54609010:54609241:+:NDUFA3:ENSG00000170906
chr19:54710330:54710421:54710592:54711266:+:RPS9:ENSG00000170889
chr19:8275746:8305370:8305447:8306225:+:CERS4:ENSG00000090661
chr20:1435777:1436359:1436364:1438845:-:NSFL1C:ENSG00000088833
chr20:34136618:34142143:34142157:34142815:+:ERGIC3:ENSG00000125991
chr20:43211372:43213741:43213845:43218438:+:PKIG:ENSG00000168734
chr2:135922266:135925263:135925283:135926115:+:RAB3GAP1:ENSG00000115839
chr22:29669853:29670254:29670271:29674019:+:EWSR1:ENSG00000182944
chr22:30683549:30683779:30683851:30684695:-:GATSL3:ENSG00000239282
chr2:238617273:238629415:238629465:238657007:+:LRRFIP1:ENSG00000124831
chr2:242206321:242206993:242207123:242207892:-:HDLBP:ENSG00000115677
chr2:242590750:242592722:242592784:242592927:+:ATG4B:ENSG00000168397
chr2:25611230:25642384:25642404:25650404:-:DTNB:ENSG00000138101
chr2:27291612:27291916:27291962:27292441:+:AGBL5:ENSG00000084693
chr2:27430658:27431482:27431554:27434335:-:SLC5A6:ENSG00000138074
chr2:27595607:27595907:27595980:27596114:+:SNX17:ENSG00000115234
chr2:32117203:32118311:32118390:32142995:-:MEMO1:ENSG00000162959
chr2:56149582:56149745:56149826:56150034:-:EFEMP1:ENSG00000115380
chr2:56149582:56149706:56149882:56150034:-:EFEMP1:ENSG00000115380
chr2:70900138:70900373:70900458:70901810:-:ADD2:ENSG00000075340
chr2:74433016:74433109:74433215:74434831:+:MTHFD2:ENSG00000065911
chr2:74598855:74601450:74601467:74604559:-:DCTN1:ENSG00000204843
chr3:11871338:11874477:11874625:11880696:-:TAMM41:ENSG00000144559
chr3:124837700:124838710:124838735:124839443:-:SLC12A8:ENSG00000221955
chr3:18391174:18392805:18392900:18393484:-:SATB1:ENSG00000182568
chr3:184034006:184034501:184034521:184035109:+:EIF4G1:ENSG00000114867
chr3:197602646:197607383:197607628:197610412:+:LRCH3:ENSG00000186001
chr3:33617767:33618694:33618756:33623313:-:CLASP2:ENSG00000163539
chr3:33870461:33876746:33876810:33877536:+:PDCD6IP:ENSG00000170248
chr3:40567355:40570986:40571066:40571700:+:ZNF621:ENSG00000172888
chr3:47859607:47860726:47860754:47868837:+:DHX30:ENSG00000132153
chr3:48019423:48028873:48028923:48040128:-:MAP4:ENSG00000047849
chr3:48965246:48986499:48986529:48999045:+:ARIH2:ENSG00000177479
chr3:49114471:49129717:49129726:49131345:-:QRICH1:ENSG00000198218
chr3:50407811:50410496:50410516:50412168:-:CACNA2D2:ENSG00000007402
chr4:103718617:103720085:103720134:103720564:-:UBE2D3:ENSG00000109332
chr4:114239776:114244915:114244950:114251402:+:ANK2:ENSG00000145362
chr4:16035132:16037358:16037384:16040569:-:PROM1:ENSG00000007062
chr4:48503750:48504845:48504862:48507564:-:FRYL:ENSG00000075539
chr4:62910267:62929223:62929351:62935827:+:LPHN3:ENSG00000150471
chr4:77065626:77066708:77066730:77068632:-:NUP54:ENSG00000138750
chr5:138268401:138268577:138268647:138269491:+:CTNNA1:ENSG00000044115
chr5:138614097:138614254:138614429:138614740:+:MATR3:ENSG00000015479
chr5:139941286:139941429:139941434:139941685:-:APBB3:ENSG00000113108
chr5:148892772:148897357:148897440:148899853:-:CSNK1A1:ENSG00000113712
