# Supplementary material for: Splicing-associated chromatin signatures: a combinatorial and position-dependent role for histone marks in splicing definition
Source: Nat Commun. 2021 Jan 29;12:682. doi: 10.1038/s41467-021-20979-x (PMC7846797; doi:10.1038/s41467-021-20979-x)
Supplement: Supplementary file 7 — Supplementary Data 5 [file 41467_2021_20979_MOESM7_ESM.xlsx]

## Sheet: Sheet1
qRT-PCR Primers				ChIP Primers
Figure name	Real name	Sequence		Figure name	Real name	Sequence
Incl. 1	RFWD2-ex4/6	GAATCTGTAGTTGGGCTGCAT		Incl. 1	RFWD2-ex4	TTGAAACATACGGTGCTACTCA
		GCAAAGATTTGAGGAAAAGAGG				GCAAAGATTTGAGGAAAAGAGG
	RFWD2-ex14/15	TGCTTGCCACTGAGTTGTCT		Incl. 2	KIF21B-ex28	GAGTGAGAGTGGGGAACCAA
		GAGCATGAGAAGAGGTGTTGG				TGTCTCCTCTCACCCCCTAA
Incl. 2	KIF21B-ex28/29	AGAGGATGGGCTTGGTGTG		Incl. 3	MKNK1-ex13	GGGGTGGTCAGAGCATTTAC
		TCTTTGTCGGAGGTCCTGAG				TCCCATTCTAGCAAGCTCCA
	KIF21B-ex21/22	CTTCCTTTTGTGCCACTTGC		Incl. 4	SH3PXD2A-ex10	GTGCTGCCTGTTGACCATC
		CAGACACATCCGTGGTCATC				CAGTGTCCAAGAGACGCAAG
Incl. 3	MKNK1-ex13/14	TGGCTCCTCTGCTAGTTCGT		Incl. 5	CAMK2G-ex16	GAGGCGGAGAAGCTGTAGTC
		CAAGCTCCAGAAAAGGGACTC				TCTTGTCTCAGCCACAGAGC
	MKNK1-ex10/11	CCGTGAAGACCTCCACTACC		Incl. 6	SRSF6-ex3	CAAATGTGTCGAAGGTTTAGCA
		TCCTGTACCCCCATAACCAC				CAGATGTTCTCCGACTGCTG
Incl. 4	SH3PXD2A-ex10/11	CCTTCTCAAAGCCAATCTCG		Incl. 7	RPS13-ex4	TCTCAGGATTACACCTGAAAAGG
		CAGTGTCCAAGAGACGCAAG				TGTGCATTCTCACGTTGGTT
	SH3PXD2A-ex11/12	TCCTTGGCCTTCTTCAGGTA		Incl. 8	ALDOA-ex11	CAGGCTGATCCCCTAATTCC
		CGAGATTGGCTTTGAGAAGG				CGGTTCTCCTCGGTGTTCTC
Incl. 5	CamK2G-ex16/17	TCTGTAGCGTTGTGTACCACAGT		Excl. 1	ARFGAP2-ex8	GCTTCTAAAGCAGGAAGCTGA
		AACAACAAAAACAGTCTCGTAAGC				TTCTCCTCCAGAGTCCGTGT
	CAMK2G-ex10/11	TTGAACTTGCGCAAACACTC		Excl. 2	MCRIP2-ex3	CCCCTCAAGACACTCCTCTTTAT
		CGGTAACTCCTGAAGCCAAG				CTCTCGGTTCCTCCTCAGC
Incl. 6	SRSF6-ex3/4	AAATACGGACCACCTGTTCG		Excl. 3	ELP2-ex6	GGAGCTGCGACTCTATGGTT
		TCATGTCAGAGTAGGAGCGAAA				TGTTATGATGCCAGAATGTGTG
	SRSF6-ex4/5	GGCACAGAAATAAATGGCAGA		Excl. 4	AHCTF1-ex26	CAAAGTGGCTCACCTGAGAA
		TCCTGCGACTCCTACTTCGT				TGTGTTGGTCTACCGCTCCT
Incl. 7	RPS13-ex3/4	TTTTATTGCCTGTCACAAAACG		Excl. 5	UQCRH-ex3	TTCAGTGCATACTGGCAACC
		CGACGTGAAGGAGCAGATTT				GCCTCTGAATTACCGTGCAG
	RPS13-ex2/3	GAAGGAGTAAGGCCCTTCTTG		Excl. 6	SS18	AGGATACGACGGTTGCTGAT
		CTGTCCCAGTCGGCTTTACC				TGGCCATTAACGTTTCTTCC
Incl. 8	ALDOA-ex11/12	TCTACCAGAAGGCGGATGAT		Excl. 7	TAMM41	CGGAAGATTCTGCTACTGTGC
		GGTAGTCTCGCCATTTGTCC				CCCAAGAGTTCACTGGCTTT
	ALDOA-ex13/14	GCGTTGTGTGCTGAAGATTG		Mid-ex 1	MYL6	ATGGAATGTCTGTCCCCACT
		CAGCGCTTCAAGTCATGGTC				TGGTGAAGACAAGACAAAGACA
Excl. 1	ARFGAP2-ex7/8	CTTTAGCTGACAGATACACGGACT		Mid-ex 2	NFE2L1	CCCAGGTCAATCAGACTTACAGTT
		ACCTCACCCAAAGCCTCACT				CAGCCTAAGGCACTCTTCCA
	ARFGAP2-ex13/14	ATGAGATGGCTTTGGCTCCT		ASE1	TATDN2-ex7	TGAGAAGCTGAAGGGTAACCA
		TGGGGTATGGACAGGGTAGA				GGTGCAGGGAGAGTCCTAGTC
Excl. 2	MCRIP2-ex3/4	CAGCTGAGGAGGAACCGAGA		ASE2	AKAP8-ex9	TGTAACCCCTACCCCTGATG
		GTGGGCCACTGTGTAGGTCT				GCAGTCATAGTTTCAGGCAGTG
	MCRIP2-ex4/6	CCCAGGAGACCTACACAGTGG		ASE3	ASXL1-ex9	CCGAGTAGCGTACACCATCA
		GTGATTCTCGCCAGGAACTG				GTAATCCATCCCAGTGCTTTGT
Excl. 3	ELP2-ex6/7	TGCACACATTCTGGCATCAT		Control 1	Nanog TSS	TCTTGAATGTTGGGTTTGGGAATAG
		ACCTGATCATTTTGTTGAGCA				TCTGGGGGAAGGGAGGTGTTT
	ELP2-ex1/2	CTGCTCCGTGGTGCTCTATG		Control 2	FGFR2 +8000	AGTGGCCAACGCGCTGTGTCTAAAC
		GCCATCCTGTTTACAAATCCA				TCAGCCTCTCACCTCCCTTCCTTCC
Excl. 4	AHCTF1-ex26/27	CGGGATACTAGGTACAAAGGAGAT
		GGGCTCCAAAGCATACTCTC
	AHCTF1-ex29/30	AAAATGCCTCTGCTGCAACT
		ACTGAACAAACTGAAAAGGATGG
Excl. 5	UQCRH-ex3/4	AATTCAGAGGCAGCACCTTG
		CTCGCATGCAAGAAGTCAAA
	UQCRH-ex4/5	GAGCGTGTATCCTCTCGATCA
		TGCCCAGATGATGAAGACTG
Excl. 6	SS18-ex7/8	AGGATACGACGGTTGCTGAT
		GTGGACAAGGTCCTCCAGAA
	SS18-ex5/6	CATAGGTGGCTGCTGTCCTT
		TGAGTCAGGGACAACCAATG
Excl. 7	TAMM41-ex3/4	TGGTTCTTCAATGAAAGGTGAA
		TTGAAGATCTCCTCAACTGGAA
	TAMM41-ex2/3	TGAGGAGATCTTCAATCAGAACG
		TAGGGCCCAAGATTATCACG
Mid-ex 1	MYL6-ex5/6	TGACAGAGGAAGAAGTAGAGATGCT
		CGACAGGATATGCCTCACAA
	MYL6-ex3/4	CAGTGTGGGGATGTGATGAG
		TTGTTCTTGGCCACTGTCTG
Mid-ex 2	NFE2L1-ex4/5	TCCCTGGAAGAGTGCCTTAG
		GTCCCGGTCAGAAGAGGAGA
	NFE2L1-ex5/6	CCTGCTCTTCAAAACAACCTC
		AGTTGGTGCTCAGTGGGTCT
ASE1	TATDN2-ex6/7	CACGGCAGTGCTGACATACT
		CCACGCTTCCTTGGACTACC
	TATDN2-ex5/6	AAAGTTTGTGCCCCCTGACTA
		GGCAGAGGAGTATGTCAGCA
ASE2	AKAP8-ex9/10	TTCTCCTTTGCTTTTCCCTTC
		TGACCTCTTGCCAAAAATCC
	AKAP8-ex7/8	CTCCCAGAGTCGCAGAGTTC
		CTCAGGAGATGAAGAATTCAAGG
ASE3	ASXL1-ex8/9	CTCGCATGCCTCAATGCTAT
		CAGTGCTTTGTGAAGCTGTGGT
	ASXL1-ex18/19	AAAGTGTTCACACCGAAAAGC
		AGTGGGCTGACCTTTAACCAC
House-keeping	TBP	CGCCAGCTTCGGAGAGTTC
		ACAACCAAGATTCACTGTGGATACA
