# Supplementary material for: Splicing-associated chromatin signatures: a combinatorial and position-dependent role for histone marks in splicing definition
Source: Nat Commun. 2021 Jan 29;12:682. doi: 10.1038/s41467-021-20979-x (PMC7846797; doi:10.1038/s41467-021-20979-x)
Supplement: Supplementary file 9 — Source Data [file 41467_2021_20979_MOESM9_ESM.xlsx]

## Sheet: Figure 4
SACS1	RT-qPCR												H3K4me1 ChIP-qPCR													H3K4me2 ChIP-qPCR
		K562						HeLaS3						K562							HeLaS3						K562							HeLaS3
	Incl.6	1.1138	1.15732	1.07835	1.08584		1.09534	1.23967	1.10578	1.10013	1.01884		Incl.6	3.70096	4.0136	3.2364	2.58281	4.0869	2.41448		4.86324	3.67758	3.35497	4.26837		Incl.6	7.8033	13.4012	6.75403	8.41479	3.70817	3.68117		17.09	10.283	7.13178	11.0315
	Incl.7	1.06465	0.901087	1.10633	0.987189		0.93639	1.00268	1.0176	0.953243	0.828332		Incl.7	6.95181	7.09892	7.46241	6.74283	9.41874	4.76798		8.47394	6.97721	6.32331	7.98033		Incl.7	13.5269	16.2617	12.1464	7.50246	6.43296	5.2599		24.1912	21.6256	15.6437	23.7449
	Incl.8	0.800911	0.80034	0.681663	0.842481		0.90216	0.815907	0.801149	0.828825	0.726018		Incl.8	15.7941	11.1905	12.8561	6.04115	10.4696	8.15896		5.66666	2.99227	3.24715	3.86623		Incl.8	51.3735	38.3789	41.1065	13.8229	14.987	17.4552		93.6449	74.3112	49.1904	79.1684
	Excl.1	0.00410972	0.00623824	0.00434526	0.00412655		0.00563784	0.20173	0.193911	0.23862	0.251774		Excl.1	0.966139	1.05304	1.10256	0.616911	0.951729	0.765199		1.2169	1.10185	1.04408	1.08608		Excl.1	1.0678	1.33658	1.13638	0.841106	0.899864	1.17393		1.44495	1.00094	0.847283	1.47786
	Excl.5	0.0124734	0.0146293	0.0124734	0.0118826		0.0118006	0.0145207	0.0158963	0.014523	0.0136989		Excl.5	0.948932	0.821293	1.2858	0.659888	0.803553	0.83491		1.06314	0.871275	0.882978	1.36281		Excl.5	1.15925	0.907442	1.25849	0.829678	0.663449	1.17457		1.46759	1.00527	0.994979	1.66574
	Exc.4	0.0109343	0.00985451	0.0104526	0.0113199		0.0116381	0.00935624	0.00738808	0.00990337	0.010097		Exc.4	0.742869	0.608842	0.837787	0.926694	1.62883	1.1918		0.585566	0.541825	0.515732	0.557968		Exc.4	0.456402	0.293882	0.442186	0.583029	0.706744	0.886853		0.533688	0.432591	0.3385	0.428884
				Ttest	2.82732e-10					Ttest	9.43469e-17							Ttest	2.29016e-06				Ttest	8.21077e-06							Ttest	0.000273483				Ttest	0.00232884
SACS4	RT-qPCR													H3K79me2 ChIP-qPCR																						H4K20me1 ChIP-qPCR
		K562							MCF10a						K562												MCF10a										K562												MCF10a
	Incl.1	1.06984	1.13864	1.04741	1.35418	1.26598	1.39655		1.13447	1.10763	1.19814	1.23131		Incl.1	15.6424	8.46641	7.44987	8.26028	8.28745	5.36484	3.97774	3.4342	4.1813	3.84811	4.38197		8.06719	10.3031	6.8803	6.01089	6.92609	3.69926	5.70826	8.13964		Incl.1	1.19413	0.818477	1.88094	1.39797	2.27363	1.42832	1.81499	1.58016	3.29428	2.39404	2.59893		0.613451
	Incl.2	0.806084	0.670766	0.737926	0.617714	0.589624	0.647756		0.758551	0.876123	0.785142	0.828951		Incl.2	2.97398	2.37306	1.71382	1.32978	2.08627	0.878757	0.883895	0.923365	0.539222	0.675558	0.451119		2.12052	2.22152	0.992508	0.822993	1.71361	1.81786	0.981494	1.23539		Incl.2	2.04338	1.60327	1.70698	1.34568	2.18859	1.42832	1.62447	1.5584	1.12114	1.23067	0.751537		1.29686
	Incl.3	0.597819	0.567805	0.502959	0.625637	0.600494	0.580435		0.528157	0.446995	0.546385	0.578843		Incl.3	2.81355	1.36297	1.119	1.51172	1.29767	0.594001	0.529223	0.468127	0.393368	0.414416	0.286495		1.11687	2.18439	1.14065	1.05489	1.36324	1.28988	1.3642	1.76536		Incl.3	3.25117	1.91988	1.66031	2.74791	2.35381	0.945608	0.779146	0.765815	0.643925	0.628265	0.451537		1.60772
	Incl.4	0.396853	0.390026	0.431425	0.346078	0.472076	0.440049		0.548936	0.407546	0.473759	0.459661		Incl.4	4.07668	2.1166	2.30093	3.00256	2.8107	0.579763	0.523749	0.397761	0.221281	0.293036	0.287489		2.27722	3.27656	3.06111	2.37275	1.44597	1.50237	5.90956	1.6586		Incl.4	5.01398	2.24391	2.36436	4.19402	2.64818	0.736785	0.545241	0.632908	0.302491	0.420287	0.333999		2.85803
	Incl.5	0.296373	0.284403	0.289601	0.272656	0.265383	0.275209		0.34738	0.358382	0.346136	0.324405		Incl.5	4.57063	3.58445	2.95307	2.90028	2.31487	1.08188	0.833323	0.803836	0.562121	0.528198	0.563146		3.36413	3.89845	4.03785	3.13982	2.5351	2.07374	2.98566	2.89781		Incl.5	2.37176	1.58119	2.34803	1.92297	1.90528	1.34659	1.01394	0.895067	0.798279	0.768142	0.725937		1.43398
	Excl.1	0.00410972	0.00623824	0.00434526	0.00412655	0.00563784	0.00413914		0.20173	0.193911	0.23862	0.251774		Excl.1	120.042	64.7474	44.3916	54.0488	52.7437	59.4472	31.6021	28.344	14.4596	17.3775	21.9566		28.6293	36.9255	30.3611	28.324	58.9754	33.7599	64.5816	60.7564		Excl.1	6.21587	4.5034	3.93524	5.5149	4.99332	8.84164	5.25964	4.40783	4.53143	4.5613	5.05572		1.6702
	Excl.2	0.115824	0.109576	0.108442	0.109197	0.0856739	0.0836205		0.156454	0.147629	0.145926	0.154105		Excl.2	162.286	95.4551	48.5775	59.1453	78.2993								97.9802	81.0952	100.02	76.583						Excl.2	16.9235	12.8707	8.06375	11.6184	11.3137								8.31099
	Excl.3	0.0507663	0.0437761	0.0425864	0.0588754	0.0587203	0.0576971		0.115845	0.140644	0.144741	0.13631		Excl.3	47.9146	19.7907	14.2928	18.9115	19.917	5.78989	4.30779	3.0419	2.54727	2.47796	2.93138		59.2777	113.894	70.2366	62.8548	55.026	36.4346	61.9508	48.1667		Excl.3	3.72169	2.67774	3.109	3.57597	3.61752	2.09844	1.85957	1.38038	2.25006	1.87182	2.13305		1.07924
	Excl.4	0.00976768	0.00995947	0.00945692	0.0125561	0.0127809	0.0110661		0.00935624	0.00738808	0.00990337	0.010097		Excl.4	42.2944	29.9971	23.4614	22.9622	22.4078	10.5454	8.49696	7.13529	4.9897	6.42702	4.45857		11.2715	15.5594	17.4308	9.8872	9.49416	7.90211	17.9766	12.3374		Excl.4	1.92647	1.84167	2.16063	1.63959	1.85318	2.60145	3.04188	2.28163	3.13826	3.15895	2.64436		1.01749
	Excl.5	0.0126396	0.0161042	0.0149556	0.0110023	0.014385	0.0116153		0.0145207	0.0158963	0.014523	0.0136989		Excl.5	242.593	136.878	62.1299	71.5654	81.6244	33.7903	21.1406	20.6057	6.0375	9.0264	9.49113		54.1698	76.7208	63.741	41.3253	22.5811	15.5327	27.3421	27.0952		Excl.5	8.46176	6.57055	5.12109	5.21741	5.87667	3.12599	2.54024	2.2975	1.99995	1.93113	2.20063		1.91192
						Ttest	1.00161e-10				Ttest	7.9236e-08												Ttest	8.01647e-07								Ttest	1.37828e-10												Ttest	2.28241e-07
	RT-qPCR													H3K79me2 ChIP-qPCR																								H4K20me1 ChIP-qPCR
		K562					Ttest	MCF10a							K562								Ttest	MCF10a															K562							Ttest	MCF10a
	Incl.2	1.77417	1.02482	1.12142	1.52572	0.767409		1.50925	1.05885	1.85079	1.39606	1.13242		Incl.2	2.30591	2.3334	1.79966	1.31862	2.1959					1.15361	1.30539	1.34232	1.1314											Incl.2	2.04338	1.60327	1.70698	1.34568	2.18859				1.5286	1.92057	1.73452
	Incl.3	0.639493	0.657471	0.692555	0.714497	0.709562		0.396392	0.650671	0.926588	0.582367	0.861546		Incl.3	2.18152	1.34019	1.17505	1.49903	1.36586					2.33133	1.62392	2.09178	1.41727											Incl.3	3.25117	1.91988	1.66031	2.74791	2.35381				2.82297	2.0944	1.61277
	Excl.2	0.126306	0.126745	0.126306	0.125434	0.126306		0.163232	0.230846	0.252613	0.250868	0.229251		Excl.2	125.83	93.8598	51.0105	58.6486	82.4137	20.1899	11.8568			103.333	67.6247	71.9902	90.7053	61.1512	31.5789	98.722	12.1632	18.0074						Excl.2	6.06122	5.11944	16.9235	12.8707	8.06375	11.6184	11.3137		2.49242	18.5053	8.28058
	Excl.5	0.0118826	0.0093553	0.0104164	0.00978644	0.0118006		0.00849012	0.010202	0.0197774	0.014082	0.0175182		Excl.5	188.097	134.591	65.2417	70.9645	85.9134	29.9281	21.3783			74.3444	63.3151	53.4356	68.9804	76.9198	39.0873	123.271	18.2685	70.3208						Excl.5	5.23547	5.44813	8.46176	6.57055	5.12109	5.21741	5.87667		2.31418	11.5417	3.73713
	ASE1	0.512278	0.484645	0.477973	0.588453	0.554785	2.63864e-05	0.115023	0.140146	0.126306	0.118257	0.120742		ASE1	12.783	11.8653	11.3807						3.17148e-05	44.5129	38.1729	41.2045	31.3005	28.1096	37.2109	99.3641	51.0244	39.7875	52.0038	48.162	67.5453	26.4454		ASE1	8.69635	5.07157	8.02238	12.8617	6.03995	4.22491	4.60242	0.0168901	12.2288	11.8067	8.78193
	ASE2	0.385553	0.366021	0.466516	0.460094	0.493116	5.96292e-05	0.112656	0.114229	0.166662	0.150726	0.154963		ASE2	29.6577	18.4741	13.6679	17.8645	19.492	16.1787	25.3039	29.6312	0.00235204	40.9229	32.2243	56.7321	49.7337	31.2217	60.3269	31.8477								ASE2	1.6908	2.6134	5.08398	3.52107	2.97203	3.5636	3.47015	0.00538121	9.26453	4.03506	10.6485
	ASE3	0.422106	0.403053	0.39477			0.000311668	0.0518649	0.0537317	0.0577898				ASE3	133.005	83.7162	68.0123	70.9645	94.3409	75.6371	116.266	90.7638	0.00348089	197.38	177.304	252.667	306.8	177.23	163.113	113.623								ASE3	1.58305	3.86624	4.21624	3.5333	3.73589	2.65431	3.89062	0.00194703	9.79278	4.20641	11.024
SACS7	RT-qPCR												H3K9ac ChIP-qPCR													H3K14ac ChIP-qPCR
		K562						HeLaS3						K562							HeLaS3						K562				HeLaS3
	Mid-ex.1	0.356612	0.368809	0.419415	0.368582	0.418464		0.321388	0.320244	0.39109	0.439453		Mid-ex.1	6.52403	5.91257	8.68846	3.74399	5.41019	4.35626		12.8185	8.25999	5.34223	2.36403		Mid-ex.1	1.75754	1.82636	1.59763		2.19899	1.29317	0.959074	0.733239
	Mid-ex.2	0.371366	0.375058	0.350594	0.452075	0.479308		0.357485	0.38728	0.366736	0.388118		Mid-ex.2	4.47145	4.44921	5.02523	2.14241	4.33477	2.98346		6.10826	2.93468	1.32545	1.19465		Mid-ex.2	2.46643	2.47512	1.83339		1.24384	0.943094	0.961544	0.609257
	Excl.6	0.086447	0.114758	0.0724231	0.095456	0.0906821		0.149264	0.155578	0.185235	0.222727		Excl.6	1.34478	1.27117	1.38585	0.952166	1.16793	1.69364		2.76496	1.39324	1.90279	0.652951		Excl.6	0.611774	0.744819	0.60416		0.344705	0.239592	0.430902	0.212558
	Excl.7	0.168281	0.1471	0.17685	0.136902	0.174249		0.103169	0.162894	0.162542	0.156191		Excl.7	1.2352	1.19224	1.66122	1.12354	1.83319	1.78632		2.13568	0.990245	0.829754	1.04965		Excl.7	1.21818	0.939174	0.692097		0.42357	0.421681	0.387375	0.568928
					Ttest	2.78462e-11				Ttest	2.27492e-08							Ttest	1.88262e-05				Ttest	0.0397886				Ttest	0.000150385				Ttest	0.00353504
[truncated: 10 more columns]

## Sheet: p-values
FIGURE 5
Wilcoxon Rank test, paired vs. Constitutives
	3SS	5SS	upintron	downintron	exon	GC_up	GC_down	Expression	TSS_len
SACS1	0.1313	0.02727	< 2.2e-16	< 2.2e-16	< 2.2e-16	< 2.2e-16	< 2.2e-16	0.4053	3.45582e-10
SACS2	0.1082	0.08063	0.003046	9.561e-05	0.787	0.1298	0.0008206	0.03565	0.0751365
SACS3	0.003127	0.0441	1.657e-05	3.071e-05	4.473e-16	2.001e-05	4.248e-05	0.3358	0.617849
SACS4	3.707e-05	1.165e-08	0.0004252	0.0003065	< 2.2e-16	0.01967	0.09074	0.000214	0.786871
SACS5	4.049e-06	4.033e-05	1.713e-07	5.178e-07	< 2.2e-16	0.8571	0.9891	0.005013	0.958934
SACS7	6.005e-08	2.816e-05	0.004911	0.000858	< 2.2e-16	0.00683	0.002301	6.808e-05	0.555276
Excluded	< 2.2e-16	< 2.2e-16	0.001944	4.396e-05	< 2.2e-16	0.4452	0.8697	5.083e-09	0.66019
Included	0.9171	0.06901	2.313e-12	3.251e-05	0.009709	0.4452	0.8697	4.068e-05	0.201525
Wilcoxon Rank test, paired vs. alternative included or excluded
	3SS	5SS	upintron	downintron	exon	GC_up	GC_down	Expression	TSS_len
SACS1	0.1235	0.08644	< 2.2e-16	< 2.2e-16	< 2.2e-16	0.001311	5.481e-11	0.08621	6.49354e-10
SACS2	0.08976	0.325	0.142	0.001553	0.8472	0.8467	0.01452	0.9731	0.124852
SACS3	0.001702	0.1794	0.1212	0.01711	< 2.2e-16	0.07985	0.006989	0.3506	0.870448
SACS4	0.1742	0.9739	0.005638	5.521e-06	< 2.2e-16	0.03062	0.3898	0.06162	0.111141
SACS5	0.9074	0.7818	1.732e-06	< 2.2e-16	2.296e-09	0.4468	0.9397	0.9995	0.422532
SACS7	0.83	0.2009	0.06119	6.459e-10	7.096e-14	0.4309	0.05715	0.3727	0.122242
Wilcoxon Rank test, paired vs. alternative_together
	3SS	5SS	upintron	downintron	exon	GC_up	GC_down	Expression	TSS_len
SACS1	0.1421	0.2069	< 2.2e-16	< 2.2e-16	< 2.2e-16	0.001311	5.481e-11	0.002635	8.34206e-14
SACS2	0.008953	7.897e-05	2.184e-06	5.051e-11	0.7434	0.8467	0.01452	0.4432	0.021749
SACS3	0.6537	0.002133	< 2.2e-16	< 2.2e-16	< 2.2e-16	0.07985	0.006989	0.05348	0.39958
SACS4	0.4298	0.2446	< 2.2e-16	< 2.2e-16	< 2.2e-16	0.03062	0.3898	0.007136	0.40694
SACS5	0.03872	0.6321	< 2.2e-16	< 2.2e-16	< 2.2e-16	0.4468	0.9397	0.4399	0.726657
SACS7	0.01358	0.6407	6.405e-11	< 2.2e-16	< 2.2e-16	0.4309	0.05715	0.06412	0.315944
FIGURE 7
	IntronsVsExon	UpintronVsExon	DownIntronVsExon
SACS1	0.6008	0.1858	0.1257
SACS2	0.9188	0.4071	0.9948
SACS3	1.977e-07	9.956e-07	4.799e-08
SACS4	8.85e-08	3.284e-07	1.078e-08
SACS5	5.249e-07	1.403e-07	1.764e-06
SACS7	2.358e-09	2.367e-09	2.476e-09
Excluded	0.00454	0.003056	0.0004733
Included	0.003671	0.0005839	0.0006916
Constitutives	< 2.2e-16	< 2.2e-16	< 2.2e-16
SUPPLEMENTARY FIGURE 2
EXON/UP	EvsME	EvsMI	EvsI	MEVsMI	MEVsI	MIVsI
H2AK5ac	0.00182748	0.798484	0.189003	0.00085989	4.66e-06	0.262097
H3K14ac	0.00293187	0.720989	0.962635	0.0117857	0.00165629	0.782531
H3K18ac	0.0175	0.195634	0.0539928	0.271614	2.76e-05	0.00054196
H3K27me3	0.752072	0.674496	0.0158501	0.519565	0.0148163	0.0414093
H3K36me3	0.403204	0.442325	0.00667296	0.129563	0.00068977	0.103203
H3K4me1	0.678689	0.392666	0.529995	0.18605	0.938252	0.125406
H3K4me2	0.315126	0.631428	0.0917212	0.658671	0.00720127	0.0287169
H3K4me3	0.00751629	0.261701	0.120474	0.133003	0.16164	0.793196
H3K79me1	0.296595	0.0523891	0.357353	0.475528	0.0587002	0.00522074
H3K79me2	0.494936	0.432462	0.0807512	0.00317262	3.48e-05	0.431983
H3K9ac	0.0191492	0.796466	0.901134	0.682056	0.310163	0.656721
H3K9me3	0.71107	0.771545	0.0232167	0.508479	0.0161047	0.0399646
H4K20me1	0.253346	0.69163	0.157869	0.0964109	0.0051448	0.286495
H4K91ac	0.00096605	0.723643	0.275299	0.011989	4.77e-06	0.132111
_5mC	0.207123	0.259861	0.00796809	0.0312089	7.52e-05	0.122196
EXON/DOWN	EvsME	EvsMI	EvsI	MEVsMI	MEVsI	MIVsI
H2AK5ac	0.00729761	0.115815	0.0886596	0.231644	1.75e-06	0.00042174
H3K14ac	0.0419567	0.522022	0.728887	0.167979	0.0086874	0.340813
H3K18ac	3.79e-05	0.0802565	0.199811	0.0104836	0.00130403	0.612551
H3K27me3	0.95228	0.9081	0.0799425	0.921637	0.0683365	0.0568598
H3K36me3	0.111458	0.930618	0.727414	0.154726	0.0219715	0.517193
H3K4me1	0.62513	0.393545	0.544877	0.634324	0.220803	0.062123
H3K4me2	0.21951	0.228502	0.846286	0.978012	0.103196	0.145138
H3K4me3	0.0423027	0.946472	0.34555	0.0664045	0.00245074	0.31708
H3K79me1	0.285123	0.507517	0.353465	0.668949	0.0274068	0.101201
H3K79me2	0.0329093	0.543681	0.936493	0.018528	0.017002	0.580695
H3K9ac	0.845655	0.814937	0.878661	0.929632	0.859927	0.815087
H3K9me3	0.803346	0.772111	0.00501151	0.604939	0.00340483	0.0176046
H4K20me1	0.822137	0.271578	0.379862	0.394722	0.271581	0.0377697
H4K91ac	0.083175	0.573294	0.614265	0.237444	0.0127411	0.234493
_5mC	0.113234	0.239706	0.01808	0.00893145	6.75e-05	0.309999
